# Supplementary material for: Cell-intrinsic regulation of peripheral memory-phenotype T cell frequencies
Source: PLoS One. 2018 Dec 17;13(12):e0200227. doi: 10.1371/journal.pone.0200227 (PMC6296671; doi:10.1371/journal.pone.0200227)
Supplement: S1 Table — Scatter plots are shown in S10 Fig. (XLSX) [file pone.0200227.s016.xlsx]

## Sheet: Sheet1
Variable 1	Variable 2	Correlation coefficient	P-value	Adjusted P (FDR)	Adjusted P (Bonferroni)
CD4 memory	CD8 memory	0.592743	5.15137e-08	2.9689e-07	1.44238e-06
CD4 naive	CD8 naive	0.584813	1.06017e-07	4.24069e-07	2.96848e-06
Plasmablast	CD8 TEMRA	0.211501	0.0788112	0.220671	1
B memory	Plasmablast	0.183547	0.128269	0.299294	1
CD4 naive	CD8 TEMRA	0.0833909	0.492503	0.942441	1
B naive	CD8 memory	0.0479553	0.69558	0.977981	1
B memory	CD8 naive	0.0399472	0.742658	0.977981	1
B memory	CD8 TEMRA	0.0291786	0.8105	0.977981	1
Plasmablast	CD4 memory	0.0256866	0.832829	0.977981	1
B memory	CD4 naive	0.0133734	0.913152	0.977981	1
B naive	CD4 naive	0.0112608	0.927381	0.977981	1
B memory	CD4 memory	0.00336848	0.977921	0.977981	1
Plasmablast	CD8 naive	0.00335937	0.977981	0.977981	1
B naive	CD4 memory	-0.0199134	0.870985	0.977981	1
Plasmablast	CD4 naive	-0.0279876	0.819429	0.977981	1
B memory	CD8 memory	-0.0402369	0.740857	0.977981	1
B naive	CD8 naive	-0.0471684	0.700336	0.977981	1
B naive	CD8 TEMRA	-0.0474446	0.698665	0.977981	1
Plasmablast	CD8 memory	-0.0810295	0.504879	0.942441	1
CD4 memory	CD8 TEMRA	-0.089688	0.456991	0.942441	1
CD8 naive	CD8 TEMRA	-0.203865	0.088145	0.224369	1
CD8 memory	CD8 TEMRA	-0.396925	0.000610011	0.00189781	0.0170803
B naive	Plasmablast	-0.447418	0.000115992	0.000405971	0.00324777
CD4 memory	CD8 naive	-0.585794	8.02874e-08	3.74675e-07	2.24805e-06
CD4 naive	CD8 memory	-0.595782	5.3016e-08	2.9689e-07	1.48445e-06
CD8 naive	CD8 memory	-0.746464	7.90479e-14	7.3778e-13	2.21334e-12
B naive	B memory	-0.903381	0	0	0
CD4 naive	CD4 memory	-0.984314	0	0	0
