# Supplementary material for: Cell-intrinsic regulation of peripheral memory-phenotype T cell frequencies
Source: PLoS One. 2018 Dec 17;13(12):e0200227. doi: 10.1371/journal.pone.0200227 (PMC6296671; doi:10.1371/journal.pone.0200227)
Supplement: S2 Table — P-values were obtained by bootstrapping (resampling) methods as described in methods section. (XLSX) [file pone.0200227.s017.xlsx]

## Sheet: Sheet1
P-values of difference between within-sibling pairs and unrelated pairs. P-values were obtained as indicated in detail in the methods section.
Compartment	p-value	Sibling (mean ± sd)	Random Population (mean ± sd)
B cell memory	0.03	6.88 ± 4.45	8.84 ± 1.08
B Cell naive	0.076	9.32 ± 6.43	11.48± 1.55
Plasmablasts	0.205	2.05 ± 3.08	2.32 ± 0.33
CD4 memory	0.01	11.17 ± 8.24	15.39 ± 1.9
CD4 naive	0.004	10.22 ± 8.28	14.58± 1.75
CD8 memory	0.008	12.66 ± 10.67	17.64 ± 2.19
CD8 naive	0.216	14.54 ± 10.61	16.09± 1.95
CD8 EMRA	0.46	10.04 ± 8.76	10.2 ± 1.27
