# Supplementary material for: Cell-intrinsic regulation of peripheral memory-phenotype T cell frequencies
Source: PLoS One. 2018 Dec 17;13(12):e0200227. doi: 10.1371/journal.pone.0200227 (PMC6296671; doi:10.1371/journal.pone.0200227)
Supplement: S3 Table — Sheet-1 contains the raw data and sheet-2 contains demographic details. (XLSX) [file pone.0200227.s018.xlsx]

## Sheet: Sheet1
ID	Bleed	Parameter	CD4_naive	CD4_memory	CD8_naive	CD8_memory	CD8_EMRA	B_memory	B_naive	Plasmablast
SB10	A	Frequency	38.3	59	56.2	33.7	10.1	9.48	85.8	0.23
SB10	D	Frequency	56.1	42.4	66.9	25.63	7.51	9.81	85.5	0.8
SB10	G	Frequency	64.4	33.5	72.7	18.99	8.3	8.83	88.3	0.88
SB10	J	Frequency	60.6	37.7	68.8	22.93	8.26	9.47	86.2	1.39
SB11	A	Frequency	40.2	56.7	21.4	34.28	44.4	11.6	83.6	0.37
SB11	D	Frequency	43.8	53	21.1	26.51	52.5	6.39	90	0.12
SB11	G	Frequency	46.2	50.9	21.9	33.17	45	9.97	86.4	1.2
SB11	J	Frequency	47.8	48.9	26.5	25.14	48.3	8.94	87.8	2.83
SB12	A	Frequency	21.7	69.8	19.8	34.57	45.6	15.7	31	11.1
SB12	D	Frequency	23.3	67.6	24.4	30.61	45.1	15.7	30.1	2.45
SB12	G	Frequency	30.4	64.1	29.1	34.35	36.5	22.2	27.1	4.7
SB12	J	Frequency	30.6	55.7	16	25.79	58.2	21.7	44.2	3.82
SB13	A	Frequency	50.2	41.3	54.5	10.49	35	16.2	79.1	0.52
SB13	D	Frequency	53.4	37.3	60.2	7.86	32	14.3	81.7	0.28
SB13	G	Frequency	64	28.7	67.3	6.64	26.1	20.3	75.3	0.49
SB13	J	Frequency	59.5	30.5	59.6	6.87	33.6	14.5	81.1	0.42
SB14	A	Frequency	39.3	59.3	30.9	23.97	37.5	26	36.6	13.3
SB14	D	Frequency	42	53.5	35	20.76	44.2	20.6	24.9	3.28
SB14	G	Frequency	45.4	53.8	46.5	22.75	30.7	23.7	34.2	3.29
SB14	J	Frequency	35.8	63.7	38.3	26.46	35.2	26.9	25.1	5.77
SB15	A	Frequency	66.1	33.51	62.3	18.06	19.6	24.5	23.9	5.07
SB15	D	Frequency	73.7	25.96	74	10.48	15.6	20.2	29.9	3.29
SB15	G	Frequency	61	30.5	61.8	10.32	27.8	28.9	31.9	3.17
SB15	J	Frequency	54.1	45.3	58.5	20.79	20.7	9.27	21.4	30.9
SB16	A	Frequency	61.1	38.9	85.7	14.28	0	37.8	57.6	0.19
SB16	D	Frequency	31.7	67.91	52.2	13.72	34	41.9	53.8	0.9
SB16	G	Frequency	34.9	64.53	60.7	12.71	26.6	39.3	56.4	0.48
SB16	J	Frequency	35.4	63.9	50.7	16.52	32.7	43	51.2	0.14
SB18	A	Frequency	40.9	56.4	56.5	21.65	21.9	30	62.7	0.39
SB18	D	Frequency	47.5	51.7	70.6	18.81	10.6	30.7	63.1	0.47
SB18	G	Frequency	41.8	57.5	67.8	20.83	11.4	28.4	65.6	0.23
SB18	J	Frequency	47	51.4	61.6	20.1	18.4	31	62.3	0.57
SB19	A	Frequency	50.2	49.3	46.4	22.96	30.7	42.3	46.6	0.12
SB19	D	Frequency	62.5	37.19	58.9	17.41	23.6	34.2	56.9	0.1
SB19	G	Frequency	60.3	39.37	58.6	19.65	21.8	48.8	40.8	0.5
SB19	J	Frequency	67.1	29.28	66.6	11.76	21.7	31.1	61	0.14
SB20	A	Frequency	43.8	53.7	41.5	47.06	11.4	9.21	85.6	0.42
SB20	D	Frequency	47.5	49.6	46.4	42.25	11.4	10.4	83.6	0.32
SB20	G	Frequency	42.6	54.3	34.7	50.37	14.9	9.4	84.8	0.97
SB20	J	Frequency	45.2	48.8	26	52.27	21.8	6.43	87.4	2.59
SB21	A	Frequency	46.5	50.4	42.9	36.02	21.1	13.7	80.6	0.81
SB21	D	Frequency	59.6	37.4	49.2	26.55	24.3	13	81.3	1.15
SB21	G	Frequency	54.7	41.7	44.3	34.28	21.4	17.3	75.5	0.77
SB21	J	Frequency	43.9	51.5	36.9	33.98	29.1	12.8	81.4	0.78
SB22	A	Frequency	71.5	27.6	62.4	12.69	25	23	70.9	1.61
SB22	D	Frequency	65.8	33.32	60	14.81	25.2	11.5	84.3	0.39
SB22	G	Frequency	65.8	33.58	69.4	12.32	18.2	18.3	76.4	0.48
SB22	J	Frequency	69.1	30.19	68.6	12.67	18.7	18.6	75.8	0.81
SB23	A	Frequency	62	37.5	77.7	16.03	6.32	19.1	75.1	0.086
SB23	D	Frequency	50.7	43	39.8	37.71	22.5	16.2	78.4	0.18
SB23	G	Frequency	47.4	41.5	54.8	13.98	31.2	18.3	75.8	0.078
SB23	J	Frequency	56.7	41.9	70.3	19.58	10.1	12.5	82.4	0.099
SB24	A	Frequency	34.8	61.5	27.9	30.28	41.8	44	48.1	0.34
SB24	D	Frequency	33.1	61	25.1	27.35	47.5	34.5	57.4	0.15
SB24	G	Frequency	42.3	53.8	39.8	20.08	40.2	34.1	57.7	0.34
SB24	J	Frequency	29.3	63.8	23.4	23.96	52.6	17.6	76.3	0.14
SB25	A	Frequency	50.4	47.7	65.6	9.12	25.3	13.1	83.1	0.13
SB25	D	Frequency	53.6	45.8	72.1	9.91	18	12.8	83.3	0.17
SB25	G	Frequency	53.2	46.2	81.4	6.83	11.7	14.7	81.1	0.7
SB25	J	Frequency	49	50.4	78.2	8.22	13.6	17.9	77.5	0.24
SB26	A	Frequency	28.2	71.3	66	20.45	13.6	20.1	76.6	0.23
SB26	D	Frequency	44.3	54.73	78.4	11.87	9.69	19.6	76.7	0.15
SB26	G	Frequency	60.5	38.04	49.2	22.08	28.7	20.3	74.7	0.12
SB26	J	Frequency	37.7	61.4	70.3	15.41	14.3	13.5	82.1	0.083
SB27	A	Frequency	56.4	42.9	43.4	29.2	27.4	16.8	78.6	0.19
SB27	D	Frequency	63.6	35.75	51.9	22.05	26.1	13.7	81	0.18
SB27	G	Frequency	59.2	40.3	46.4	27.84	25.8	16.9	78.2	0.45
SB27	J	Frequency	60.7	38.6	45.4	24.96	29.6	20.6	73.4	0.25
SB28	A	Frequency	39.5	58.8	39.2	33.51	27.3	12.8	82.8	0.13
SB28	D	Frequency	37.9	61	46.2	30.61	23.1	17.7	77.6	0.11
SB28	G	Frequency	47.6	51.5	59.7	22.15	18.1	11.5	84.2	0.12
SB28	J	Frequency	56.1	42.5	57.5	17.56	24.9	17.5	77.7	0.17
SB29	A	Frequency	46.9	51.9	52.5	8.62	38.8	21.9	71.1	0.53
SB29	D	Frequency	52.1	45.9	53.6	8.66	37.7	13.9	79.9	0.18
SB29	G	Frequency	39.9	56.7	48.4	8	43.6	6.36	87.5	0.33
SB29	J	Frequency	46.7	51.3	59.7	10.36	30	12.8	83.4	0.42
SB3	A	Frequency	36.1	62.7	27.8	38.17	34.1	16.8	78.6	0.48
SB3	D	Frequency	33.9	64.6	25.4	38.21	36.3	21.2	73.3	0.26
SB3	G	Frequency	41.2	58.1	33.2	39.74	27	29.8	64.1	0.33
SB3	J	Frequency	42.4	56	28.7	34.14	37.1	21.7	73.2	0.17
SB30	A	Frequency	43.5	48.8	57.4	16.53	26.1	14.5	81.2	0.9
SB30	D	Frequency	38.7	46.9	23.2	21.45	55.4	9.4	86.9	0.14
SB30	G	Frequency	45.5	46.4	30.8	23.48	45.7	14.1	81.1	0.46
SB30	J	Frequency	47.9	42.6	39.1	20.71	40.2	14.7	79.9	0.15
SB31	A	Frequency	46.3	50.7	22.4	38.08	39.5	19.3	71.7	0.91
SB31	D	Frequency	51.5	44.7	38.1	30.6	31.2	16.4	74.8	0.54
SB31	G	Frequency	54	42.8	39.6	30.22	30.2	14.8	76.9	0.74
SB31	J	Frequency	52	46.2	36.2	31.03	32.8	17.8	73.5	2.43
SB32	A	Frequency	56.2	43.09	59.8	17.56	22.7	17.9	78.1	0.45
SB32	D	Frequency	53.9	44.5	32.6	21.63	45.8	21.3	74	0.24
SB32	G	Frequency	59.2	40.18	65.6	12.13	22.2	19.4	76.9	0.25
SB32	J	Frequency	48.6	49.2	45.9	12.26	41.8	21.8	69.7	0.17
SB33	A	Frequency	27.3	72	23.1	34.11	42.8	21.1	75.8	0.8
SB33	D	Frequency	25.7	73.3	18.9	33.17	47.9	21.4	75.5	0.37
SB33	G	Frequency	37	62.8	17.6	35.54	46.9	22.7	74.1	0.36
SB33	J	Frequency	14	85.3	7.09	37.55	55.3	22.8	73.4	0.45
SB34	A	Frequency	22.4	77.2	44.6	37.5	17.9	30.8	58.5	1.05
SB34	D	Frequency	26.4	72.9	54.4	28.6	17	21.9	68.6	0.75
SB34	G	Frequency	26.8	72.75	47.3	35.7	17	14.9	76	0.24
SB34	J	Frequency	4.09	94.1	16.1	48.12	35.8	6.95	82.3	0.6
SB35	A	Frequency	60	39.72	82.8	10.86	6.36	24.6	71.2	1.84
SB35	D	Frequency	56.7	42.3	76.6	13.09	10.4	18.6	77.6	1.28
SB35	G	Frequency	72.9	26.69	87.9	5.35	6.76	26.1	70.4	0.6
SB35	J	Frequency	66.1	33.32	88.4	7.11	4.45	29.9	64.9	0.6
SB36	A	Frequency	52.2	47	66.7	12.45	20.9	16.2	76.3	7.62
SB36	D	Frequency	43.9	53.8	70.4	8.01	21.6	10.7	82.7	1.52
SB36	G	Frequency	46.1	53.1	71.1	13.28	15.6	10.8	82.2	0.71
SB36	J	Frequency	45.2	54.1	55.1	22.02	22.9	17.4	76.5	1.44
SB37	A	Frequency	64.5	34.58	83.5	4.21	12.3	20.8	75.6	0.23
SB37	D	Frequency	54.3	44.2	81.5	5.4	13.1	20.9	75.2	0.6
SB37	G	Frequency	61.3	37.83	87	4.44	8.59	26.9	69.2	0.45
SB37	J	Frequency	63.7	35.78	84.2	5.18	10.7	26.1	70.7	0.25
SB38	A	Frequency	42.9	45	47.7	10.07	42.2	28.2	66.2	0.99
SB38	D	Frequency	42.7	44.3	51.3	7.55	41.1	27.4	66.4	0.38
SB38	G	Frequency	42.2	43.6	49.9	8.73	41.3	27.9	68.9	0.44
SB38	J	Frequency	38.6	34.66	45.6	7.67	46.7	21.5	71.8	0.95
SB40	A	Frequency	27.3	69	55.7	10.29	34	18.8	75.1	6.44
SB40	D	Frequency	29.6	68.2	65.6	11.08	23.4	18.3	74.3	0.14
SB40	G	Frequency	31.5	65.4	66	8.02	26	6.64	88.5	0.12
SB40	J	Frequency	38.1	59.55	68.9	7.1	24	15.6	78.1	0.31
SB41	A	Frequency	47.1	49.1	45.5	27.65	26.9	20.6	74.5	0.63
SB41	D	Frequency	51.6	40.6	54.9	19.08	26	12.5	82.9	0.38
SB41	G	Frequency	48.1	39.1	42.6	23.3	34.1	10	84.3	0.048
SB41	J	Frequency	55	38	57.2	17.01	25.8	15.8	80.2	0.4
SB42	A	Frequency	49.9	48.6	NA	NA	NA	12	84.4	0.68
SB42	D	Frequency	46.9	51.4	NA	NA	NA	9.88	85.4	0.2
SB42	G	Frequency	55.5	43.6	NA	NA	NA	9.07	88.1	0.47
SB42	J	Frequency	52.9	45	NA	NA	NA	8.32	88.7	0.075
SB43	A	Frequency	61.6	36.9	NA	NA	NA	20	75.1	0.27
SB43	D	Frequency	59.5	39.2	NA	NA	NA	17	77.3	0.16
SB43	G	Frequency	61.1	36.9	NA	NA	NA	17.9	75.5	0.12
SB43	J	Frequency	64.3	33.2	NA	NA	NA	14	80	0.1
SB44	A	Frequency	43.8	55.1	NA	NA	NA	25.1	69.3	0.55
SB44	D	Frequency	38.9	58	NA	NA	NA	22.4	69.2	0.11
SB44	G	Frequency	52.5	46.1	NA	NA	NA	23.3	70.3	0.39
SB44	J	Frequency	47.6	51.3	NA	NA	NA	27.3	66.4	0.41
SB45	A	Frequency	45.5	51.5	NA	NA	NA	24.9	69.8	0.34
SB45	D	Frequency	44.9	51.7	NA	NA	NA	18.4	73.4	0.14
SB45	G	Frequency	46.4	51.9	NA	NA	NA	20.3	75.3	0.32
SB45	J	Frequency	45.1	52.1	NA	NA	NA	25.1	68.2	0.17
SB46	A	Frequency	47.7	50.3	NA	NA	NA	12.3	84.4	0.55
SB46	D	Frequency	50.2	45.3	NA	NA	NA	11	84.4	0.11
SB46	G	Frequency	56.1	41.2	NA	NA	NA	11.6	83.9	0.64
SB46	J	Frequency	39.5	54.1	NA	NA	NA	6.45	89	0.1
SB47	A	Frequency	49.2	48	NA	NA	NA	18.9	74.2	1.41
SB47	D	Frequency	51.1	45	NA	NA	NA	26.4	66.6	0.32
SB47	G	Frequency	3.08	92.1	NA	NA	NA	10.6	76.4	0.14
SB47	J	Frequency	64.2	32.5	NA	NA	NA	24.9	69.1	1.2
SB48	A	Frequency	45.1	49.9	NA	NA	NA	14.4	80.9	0.15
SB48	D	Frequency	58.4	38.5	NA	NA	NA	10.2	85.3	0.19
SB48	G	Frequency	13.7	80.3	NA	NA	NA	9.41	78.6	0.074
SB48	J	Frequency	58.9	37.8	NA	NA	NA	12.7	83.4	0.062
SB5	A	Frequency	24.9	74.1	41.1	52.4	6.53	10.9	85.8	0.16
SB5	D	Frequency	30.4	67.9	48.4	44.44	7.11	14.8	81.4	0.74
SB5	G	Frequency	26.1	72.6	37.9	53.55	8.58	11.5	84.1	0.24
SB5	J	Frequency	45.5	52.4	70.2	22.57	7.25	10.3	85.9	0.16
SB6	A	Frequency	55.2	43.9	77.7	15.58	6.7	6.31	91.3	0.1
SB6	D	Frequency	65.6	33.6	85.5	9.29	5.17	6.24	91.6	0.047
SB6	G	Frequency	65.8	33.78	86.3	9.96	3.7	8.6	88.6	0.24
SB6	J	Frequency	74	25.11	89.2	6.08	4.74	6.84	90.8	0.053
SB7	A	Frequency	48.9	50.4	41.1	25.6	33.2	20.9	22.8	4.69
SB7	D	Frequency	49.2	50.5	50.6	24.86	24.6	16.1	16.2	1.37
SB7	G	Frequency	43.7	56	43.1	28.23	28.7	18.4	19.4	1.69
SB7	J	Frequency	68.4	27.51	73	7.25	19.8	25.4	22.6	1.7
SB8	A	Frequency	61	38.39	79.7	11.55	8.76	21.9	24.2	4.17
SB8	D	Frequency	61.6	37.58	74.5	11.48	14	22.5	21.1	2.3
SB8	G	Frequency	67	32.17	82.9	7.8	9.26	13	46.1	1.19
SB8	J	Frequency	71.8	27.72	84.8	6.9	8.33	31	32.9	1.64
SB9	A	Frequency	34.6	60.4	51.9	13.71	34.4	33.3	21.8	2.53
SB9	D	Frequency	35.7	61.2	56.6	12.82	30.6	25.6	34.6	2.67
SB9	G	Frequency	38.5	59.4	53.8	13.64	32.5	27.7	24.9	5.82
SB9	J	Frequency	35.6	60.6	58.4	10.01	31.6	28	36.3	4.89
SB10	A	Count	467.995	720.932	208.32	124.918	37.4383	22.9492	207.705	0.556784
SB10	D	Count	468.999	354.466	175.905	67.3907	19.7466	30.9713	269.934	2.52569
SB10	G	Count	1278.87	665.249	394.759	103.115	45.0688	54.9403	549.403	5.47536
SB10	J	Count	541.525	336.889	164.849	54.9418	19.7915	14.9948	136.489	2.20093
SB11	A	Count	402.213	567.3	97.1168	155.568	201.495	20.7669	149.665	0.662393
SB11	D	Count	258.39	312.664	55.6718	69.946	138.52	11.8106	166.347	0.221796
SB11	G	Count	324.805	357.848	67.9997	102.993	139.725	19.6105	169.944	2.36034
SB11	J	Count	354.228	362.38	71.6119	67.9367	130.523	22.2284	218.306	7.03651
SB12	A	Count	208.803	671.635	151.777	264.996	349.547	34.4301	67.983	24.3423
SB12	D	Count	354.028	1027.14	283.309	355.414	523.658	92.9189	178.144	14.5001
SB12	G	Count	228.159	481.086	177.836	209.92	223.059	75.3682	92.0036	15.9563
SB12	J	Count	337.886	615.042	147.677	238.037	537.174	191.355	389.764	33.6855
SB13	A	Count	630.249	518.511	466.469	89.7846	299.567	48.8926	238.729	1.56939
SB13	D	Count	863.496	603.154	654.04	85.3945	347.662	57.5825	328.985	1.12749
SB13	G	Count	426.094	191.077	360.597	35.5775	139.845	45.619	169.217	1.10115
SB13	J	Count	780.373	400.023	663.248	76.4516	373.912	80.649	451.078	2.33604
SB14	A	Count	291.668	440.099	173.958	134.944	211.114	60.996	85.8636	31.2018
SB14	D	Count	561.502	715.247	425.797	252.558	537.72	111.768	135.098	17.7961
SB14	G	Count	365.89	433.588	255.194	124.853	168.483	68.4586	98.7884	9.50333
SB14	J	Count	347.589	618.476	321.996	222.455	295.933	121.588	113.452	26.0804
SB15	A	Count	469.92	238.23	185.816	53.8658	58.4591	46.0992	44.9702	9.53971
SB15	D	Count	1100.5	387.639	537.557	76.1297	113.323	102.815	152.187	16.7457
SB15	G	Count	607.896	303.948	262.794	43.8841	118.215	78.418	86.5583	8.60156
SB15	J	Count	424.512	355.46	230.225	81.8185	81.4643	12.0139	27.7344	40.0464
SB16	A	Count	NA	NA	NA	NA	NA	269.727	411.013	1.35577
SB16	D	Count	418.746	897.068	318.331	83.6686	207.342	180.126	231.284	3.86906
SB16	G	Count	390.728	722.454	320.342	67.0765	140.38	223.728	321.075	2.73255
SB16	J	Count	404.132	729.493	289.847	94.4432	186.943	265.367	315.972	0.863985
SB18	A	Count	678.102	935.085	285.914	109.558	110.823	72.2378	150.977	0.939092
SB18	D	Count	406.839	442.813	312.159	83.1688	46.8681	80.4424	165.339	1.23153
SB18	G	Count	492.441	677.4	286.53	88.0297	48.1776	84.331	194.793	0.682962
SB18	J	Count	530.433	580.09	254.486	83.0385	76.0153	103.21	207.42	1.89774
SB19	A	Count	300.821	295.428	182.455	90.2838	120.719	21.6085	23.8051	0.0613008
SB19	D	Count	802.741	477.663	462.728	136.776	185.405	31.647	52.6524	0.092535
SB19	G	Count	440.913	287.873	215.568	72.2852	80.1942	24.7904	20.7264	0.254
SB19	J	Count	615.763	268.697	391.646	69.1556	127.608	30.8512	60.512	0.13888
SB20	A	Count	601.1	736.965	235.868	267.469	64.7927	41.7662	388.185	1.90465
SB20	D	Count	679.763	709.816	253.228	230.58	62.2156	57.9904	466.154	1.78432
SB20	G	Count	476.074	606.827	199.28	289.272	85.5699	34.1453	308.034	3.5235
SB20	J	Count	531.958	574.327	136.856	275.133	114.749	26.6202	361.836	10.7226
SB21	A	Count	539.346	584.582	198.013	166.257	97.3911	28.6955	168.822	1.69659
SB21	D	Count	435.081	273.02	76.7051	41.3927	37.8848	25.4011	158.855	2.24702
SB21	G	Count	752.67	573.79	212.136	164.154	102.477	35.0948	153.159	1.56202
SB21	J	Count	368.701	432.531	112.695	103.777	88.8731	22.1756	141.023	1.35133
SB22	A	Count	672.403	259.557	212.653	43.2462	85.1975	29.2801	90.2592	2.04961
SB22	D	Count	1002.8	507.799	429.182	105.936	180.256	26.6484	195.344	0.903728
SB22	G	Count	969.007	494.517	362.698	64.3868	95.1169	52.726	220.124	1.38298
SB22	J	Count	1221.52	533.685	460.92	85.1292	125.644	57.0127	232.342	2.48281
SB23	A	Count	879.679	532.064	951.532	196.307	77.3962	97.0341	381.532	0.436908
SB23	D	Count	317.493	269.274	153.119	145.079	86.5624	64.152	310.464	0.7128
SB23	G	Count	497.364	435.455	532.505	135.847	303.178	89.3498	370.094	0.380835
SB23	J	Count	726.763	537.061	677.835	188.791	97.3845	89.1	587.347	0.705672
SB24	A	Count	215.526	380.887	92.9581	100.888	139.27	42.1872	46.1183	0.325992
SB24	D	Count	190.69	351.423	104.463	113.828	197.69	51.2837	85.3242	0.222973
SB24	G	Count	414.785	527.552	225.083	113.56	227.346	82.3147	139.283	0.820733
SB24	J	Count	423.89	923.01	253.438	259.503	569.693	96.3072	417.514	0.76608
SB25	A	Count	431.384	408.274	238.304	33.1301	91.9069	44.2007	280.388	0.438633
SB25	D	Count	195.54	167.084	104.687	14.389	26.1354	22.3766	145.623	0.29719
SB25	G	Count	827.529	718.644	526.513	44.1779	75.6782	64.6894	356.892	3.08045
SB25	J	Count	NA	NA	NA	NA	NA	NA	NA	NA
SB26	A	Count	459.947	1162.92	1162.5	360.198	239.545	188.554	718.569	2.15758
SB26	D	Count	451.926	558.328	864.409	130.874	106.838	138.767	543.032	1.06199
SB26	G	Count	300.378	188.866	372.294	167.078	217.171	197.587	727.082	1.168
SB26	J	Count	439.031	715.027	878.047	192.471	178.607	198.426	1206.73	1.21995
SB27	A	Count	NA	NA	NA	NA	NA	NA	NA	NA
SB27	D	Count	949.253	533.581	223.963	95.1521	112.629	29.8881	176.71	0.39269
SB27	G	Count	858.22	584.227	234.691	140.815	130.496	37.7056	174.472	1.00399
SB27	J	Count	812.447	516.647	227.339	124.986	148.221	34.058	121.352	0.413325
SB28	A	Count	407.147	606.082	236.553	202.217	164.742	53.5142	346.17	0.543504
SB28	D	Count	273.521	440.232	189.828	125.771	94.9138	66.8662	293.153	0.415552
SB28	G	Count	369.546	399.824	261.97	97.1965	79.4247	62.4809	457.469	0.651974
SB28	J	Count	299.41	226.826	196.092	59.8849	84.9166	71.8865	319.176	0.698326
SB29	A	Count	472.414	522.778	310.92	51.05	229.784	67.3294	218.59	1.62943
SB29	D	Count	626	551.505	269.301	43.5103	189.415	51.7775	297.627	0.6705
SB29	G	Count	288.511	409.989	260.865	43.1182	234.994	26.7177	367.579	1.3863
SB29	J	Count	495.804	544.641	368.093	63.8767	184.971	45.5475	296.771	1.49453
SB3	A	Count	589.656	1024.14	328.848	451.515	403.371	29.6352	138.65	0.84672
SB3	D	Count	82.028	156.313	50.3602	75.7584	71.9715	13.9072	48.0848	0.17056
SB3	G	Count	422.094	595.234	279.281	334.296	227.126	62.3851	134.191	0.690842
SB3	J	Count	513.184	677.79	223.937	266.384	289.48	78.7645	265.694	0.617049
SB30	A	Count	445.666	499.966	312.235	89.9172	141.974	38.0538	213.101	2.36196
SB30	D	Count	564.557	684.179	213.01	196.942	508.653	45.4772	420.422	0.67732
SB30	G	Count	600.175	612.047	199.432	152.034	295.91	65.296	375.568	2.13022
SB30	J	Count	596.588	530.577	223.08	118.158	229.356	68.8842	374.411	0.7029
SB31	A	Count	376.617	412.408	228.202	387.943	402.41	47.2931	175.695	2.22988
SB31	D	Count	751.839	652.567	516.98	415.212	423.354	48.8064	222.605	1.60704
SB31	G	Count	538.667	426.943	311.898	238.019	237.862	34.9517	181.607	1.74758
SB31	J	Count	378.14	335.963	256.579	219.935	232.48	28.4907	117.644	3.88946
SB32	A	Count	317.216	243.218	159.321	46.7839	60.478	40.4683	176.568	1.01736
SB32	D	Count	289.919	239.358	87.3992	57.9891	122.788	72.7022	252.581	0.81918
SB32	G	Count	746.355	506.563	364.336	67.3688	123.297	126.119	499.927	1.62525
SB32	J	Count	371.919	376.511	237.47	63.4287	216.258	91.8216	293.576	0.71604
SB33	A	Count	381.983	1007.43	95.5932	141.155	177.116	78.311	281.326	2.96914
SB33	D	Count	189.155	539.497	50.7077	88.9934	128.513	62.2868	219.75	1.07692
SB33	G	Count	324.248	550.346	50.7138	102.407	135.141	71.278	232.674	1.1304
SB33	J	Count	81.437	496.184	21.2674	112.636	165.88	42.667	137.358	0.842112
SB34	A	Count	305.327	1052.29	131.465	110.536	52.7627	127.484	242.137	4.34605
SB34	D	Count	279.9	772.906	133.49	70.1804	41.7156	101.018	316.431	3.45953
SB34	G	Count	295.576	802.357	140.606	106.124	50.535	63.9992	326.439	1.03086
SB34	J	Count	24.5696	565.282	18.7586	56.0662	41.7118	9.05724	107.253	0.78192
SB35	A	Count	557.019	368.746	352.504	46.2342	27.0764	28.6797	83.0078	2.14515
SB35	D	Count	369.663	275.781	264.071	45.1264	35.8529	19.4351	81.0842	1.33747
SB35	G	Count	414.312	151.687	269.234	16.3868	20.7056	38.3524	103.449	0.881664
SB35	J	Count	563.32	283.961	483.055	38.8521	24.3167	54.8291	119.01	1.10025
SB36	A	Count	364.288	327.999	317.593	59.2808	99.5155	38.9461	183.431	18.3191
SB36	D	Count	324.745	397.979	290.063	33.0029	88.9966	36.4796	281.95	5.18215
SB36	G	Count	673.61	775.894	596.067	111.333	130.783	66.7416	507.978	4.38764
SB36	J	Count	417.484	499.688	220.258	88.0234	91.5411	54.1147	237.918	4.47846
SB37	A	Count	786.551	421.689	506.029	25.5135	74.5408	97.7184	355.169	1.08054
SB37	D	Count	629.712	512.583	515.128	34.1312	82.7997	100.586	361.919	2.88765
SB37	G	Count	873.393	538.996	676.125	34.5057	66.7576	164.194	422.386	2.74673
SB37	J	Count	1065.08	598.251	684.84	42.1315	87.0284	211.786	573.688	2.0286
SB38	A	Count	609.277	639.102	220.805	46.6143	195.345	60.5228	142.078	2.12474
SB38	D	Count	420.372	436.123	155.502	22.8857	124.583	55.3161	134.051	0.767157
SB38	G	Count	690.493	713.4	301.668	52.7768	249.677	95.7361	236.423	1.50982
SB38	J	Count	549.695	493.587	253.98	42.7199	260.107	60.0119	200.412	2.65169
SB40	A	Count	163.761	413.901	226.807	41.9003	138.446	39.4608	157.633	13.5174
SB40	D	Count	403.422	929.506	577.893	97.6076	206.139	95.4672	387.607	0.73035
SB40	G	Count	432.101	897.125	635.505	77.2235	250.35	40.2304	536.204	0.727056
SB40	J	Count	535.613	837.158	624.471	64.3504	217.523	63.3466	317.139	1.25881
SB41	A	Count	911.604	950.313	511.109	310.597	302.172	103.81	375.429	3.17477
SB41	D	Count	531.02	417.818	279.035	96.976	132.148	37.665	249.794	1.14502
SB41	G	Count	335.491	272.717	163.833	89.6082	131.143	22.16	186.809	0.106368
SB41	J	Count	512.726	354.247	340.629	101.295	153.64	48.3082	245.21	1.22299
SB42	A	Count	284.245	276.84	NA	NA	NA	53.9744	379.62	3.05855
SB42	D	Count	445.793	488.567	NA	NA	NA	80.9697	699.879	1.63906
SB42	G	Count	284.246	223.3	NA	NA	NA	50.0776	486.42	2.59498
SB42	J	Count	373.668	317.865	NA	NA	NA	70.3505	750.011	0.634169
SB43	A	Count	1317.6	789.279	NA	NA	NA	98.3884	369.448	1.32824
SB43	D	Count	926.755	610.568	NA	NA	NA	74.4855	338.69	0.70104
SB43	G	Count	727.783	439.529	NA	NA	NA	54.6795	230.631	0.366566
SB43	J	Count	1919.76	991.228	NA	NA	NA	111.953	639.73	0.799663
SB44	A	Count	536.175	674.503	NA	NA	NA	102.806	283.844	2.25273
SB44	D	Count	426.439	635.822	NA	NA	NA	94.7157	292.604	0.465122
SB44	G	Count	974.866	856.025	NA	NA	NA	159.992	482.722	2.67797
SB44	J	Count	474.588	511.478	NA	NA	NA	74.7802	181.883	1.12307
SB45	A	Count	586.363	663.686	NA	NA	NA	84.7596	237.599	1.15736
SB45	D	Count	188.961	217.579	NA	NA	NA	22.26	88.7979	0.169369
SB45	G	Count	426.544	477.104	NA	NA	NA	89.2497	331.059	1.40689
SB45	J	Count	261.798	302.432	NA	NA	NA	50.3117	136.703	0.340757
SB46	A	Count	1050.96	1108.25	NA	NA	NA	55.012	377.481	2.45989
SB46	D	Count	657.717	593.517	NA	NA	NA	31.978	245.358	0.31978
SB46	G	Count	877.895	644.728	NA	NA	NA	30.5283	220.804	1.68432
SB46	J	Count	826.899	1132.54	NA	NA	NA	45.8363	632.47	0.71064
SB47	A	Count	383.76	374.4	NA	NA	NA	43.7288	171.676	3.26231
SB47	D	Count	484.121	426.329	NA	NA	NA	225.54	568.976	2.73382
SB47	G	Count	33.0289	987.651	NA	NA	NA	22.3872	161.357	0.29568
SB47	J	Count	646.101	327.076	NA	NA	NA	135.048	374.771	6.50832
SB48	A	Count	259.385	286.992	NA	NA	NA	46.247	259.818	0.48174
SB48	D	Count	513.799	338.72	NA	NA	NA	42.6044	356.29	0.793611
SB48	G	Count	101.566	595.313	NA	NA	NA	25.7472	215.061	0.202475
SB48	J	Count	319.302	204.917	NA	NA	NA	33.5432	220.276	0.163754
SB5	A	Count	469.864	1398.27	297.955	379.874	47.3393	29.7258	233.989	0.436342
SB5	D	Count	208.528	465.759	183.738	168.705	26.9912	25.5375	140.456	1.27687
SB5	G	Count	234.699	652.841	159.352	225.153	36.075	20.2	147.724	0.421566
SB5	J	Count	555.523	639.767	331.505	106.582	34.2367	23.4605	195.656	0.364435
SB6	A	Count	503.144	400.145	240.241	48.1718	20.7157	18.0567	261.264	0.28616
SB6	D	Count	550.555	281.992	243.739	26.4835	14.7384	33.9394	498.212	0.255633
SB6	G	Count	1083.87	556.432	487.39	56.2503	20.8962	61.8013	636.697	1.72469
SB6	J	Count	NA	NA	NA	NA	NA	NA	NA	NA
SB7	A	Count	730.037	752.43	242.623	151.123	195.987	82.9521	90.4932	18.6146
SB7	D	Count	647.537	664.647	256.723	126.129	124.81	89.5978	90.1543	7.62416
SB7	G	Count	766.703	982.502	310.981	203.689	207.08	149.675	157.809	13.7473
SB7	J	Count	1390.92	559.418	546.787	54.3042	148.307	256.47	228.198	17.1653
SB8	A	Count	1048	659.555	436.847	63.3072	48.0148	69.8895	77.2295	13.3077
SB8	D	Count	901.949	550.247	335.082	51.6342	62.9685	94.7032	88.8105	9.68077
SB8	G	Count	1735.01	833.063	835.015	78.566	93.2719	139.949	496.28	12.8107
SB8	J	Count	993.58	383.594	293.369	23.8708	28.818	146.416	155.39	7.7459
SB9	A	Count	399.25	696.956	281.344	74.3204	186.479	62.4125	40.8586	4.74185
SB9	D	Count	425.679	729.736	308.319	69.8347	166.688	81.1699	109.706	8.46577
SB9	G	Count	326.096	503.12	202.006	51.2149	122.03	60.2951	54.2003	12.6685
SB9	J	Count	290.504	494.51	217.774	37.3273	117.837	56.784	73.6164	9.91692

## Sheet: Demographic
ID	Sex	Age
SB10	F	26
SB11	M	28
SB12	M	25
SB13	F	28
SB14	M	27
SB15	M	26
SB16	M	27
SB18	F	26
SB19	M	28
SB20	M	27
SB21	F	27
SB22	F	24
SB23	M	24
SB24	M	29
SB25	F	23
SB26	M	28
SB27	M	25
SB28	M	26
SB29	F	24
SB3	M	24
SB30	M	22
SB31	M	25
SB32	M	26
SB33	M	28
SB34	F	29
SB35	F	24
SB36	F	26
SB37	F	23
SB38	F	25
SB40	F	23
SB41	M	24
SB42	F	24
SB43	F	25
SB44	M	24
SB45	M	26
SB46	F	27
SB47	M	28
SB48	M	27
SB5	M	27
SB6	F	27
SB7	M	26
SB8	M	27
SB9	F	23
