# Supplementary material for: Cell-intrinsic regulation of peripheral memory-phenotype T cell frequencies
Source: PLoS One. 2018 Dec 17;13(12):e0200227. doi: 10.1371/journal.pone.0200227 (PMC6296671; doi:10.1371/journal.pone.0200227)
Supplement: S4 Table — Sheet-1 contains the raw data and sheet-2 contains demographic details. (XLSX) [file pone.0200227.s019.xlsx]

## Sheet: Data
ID	Pair_Alphabet	Parameter	B_naive	B_memory	Plasmablast	CD4_naive	CD4_memory	CD4_EMRA	CD8_naive	CD8_memory	CD8_EMRA
Family_2	A	Frequency	57.7	14.2	1.87	31.8	64.9	1.11	16.6	44.86	34.3
Family_2	B	Frequency	81.5	9.7	1.76	57.5	36.9	2.43	17.3	24.73	54.6
Family_3	A	Frequency	64.7	29.6	1.87	28.8	67.8	1.59	22.5	57.31	17
Family_3	B	Frequency	80.1	15.4	0.638	29.9	67.2	1.38	20.6	50.75	25.6
Family_4	A	Frequency	71.4	20.6	4.1	44.6	38.4	11.8	5.64	33.86	58.2
Family_4	B	Frequency	80.1	13	0.797	41.6	45.7	7.41	7.85	45.1	45.1
Family_4	C	Frequency	79.8	14.3	0.331	40.9	43.2	10.1	6.49	37.45	53.3
Family_4	D	Frequency	71.2	18.7	1.1	42.7	39.4	11.8	9.36	34.47	52.4
Family_7	A	Frequency	71.4	19.8	0.293	40	48	6.36	23.7	46.26	24.6
Family_7	B	Frequency	79.1	15.1	0.322	37.9	51.1	5.88	37.5	25.63	31.8
Family_8	A	Frequency	83.8	11.1	0.66	37.4	51.8	6.04	33.3	33.7	27.4
Family_8	B	Frequency	90.3	5.81	0.408	33.9	48.9	8.34	51.6	28.13	14.3
Family_9	A	Frequency	72.4	22.1	2.15	12.1	82.9	2.53	13.3	38.03	47.1
Family_9	B	Frequency	87.2	8.27	0.507	16.8	73	6.2	10.5	35.79	51.7
Family_11	A	Frequency	80.6	12.7	1.84	17.6	79.3	1.2	18.7	51.62	25.5
Family_11	B	Frequency	86.2	9.04	1.08	2.96	89.9	4.22	1.7	64.56	28.7
Family_13	A	Frequency	77	15.3	1.17	21.1	75.6	2.02	31.7	53.1	12.2
Family_13	B	Frequency	70.4	19.5	7.02	29.5	64.5	4.25	55.4	20.8	19.6
Family_15	A	Frequency	70	22.2	3.61	35.8	62.8	0.653	55.4	38.1	4.91
Family_15	B	Frequency	73.4	18.8	1.85	46.4	51.9	0.31	70.4	26.6	2.32
Family_17	A	Frequency	84.9	9.33	1.04	21.9	71.2	4.97	39.4	43.7	12.6
Family_17	B	Frequency	76.1	15.8	0.991	16.4	79.2	3.2	45.8	44	7.59
Family_18	A	Frequency	66.5	22	4.41	27	66.2	5	41.9	36.6	18
Family_18	B	Frequency	78	15.6	2.19	49.5	46	2.88	51.6	28	18
Family_19	A	Frequency	73	20.9	0.325	39	54.9	3.09	56.6	21	20
Family_19	B	Frequency	78.3	17.1	0.166	39.6	52.2	3.77	53.4	29.76	14.1
Family_20	A	Frequency	70.6	23.6	0.571	26	69.3	1.8	14.1	56.62	25.8
Family_20	B	Frequency	77.5	17.1	0.239	38.1	55.9	1.87	19.3	36.37	39.7
Family_21	A	Frequency	77.9	15.8	1.78	35.1	56.2	4.05	11.7	29.06	54.3
Family_21	B	Frequency	70.2	22.3	4.13	52.2	38.6	4.99	29.9	13.4	54.2
Family_21	C	Frequency	78.9	15.4	2.08	47.5	39.6	5.79	28.4	20.98	46.8
Family_22	A	Frequency	77.8	16.8	1.53	25.9	66.6	3.84	12.2	24.81	60
Family_22	B	Frequency	85.1	10.5	0.841	12.5	83.7	1.97	28.1	34.4	34.5
Family_23	A	Frequency	78.5	14.5	7.65	43	53	2.3	37.4	50.1	9.6
Family_23	B	Frequency	84.4	10.7	2.45	45.6	51	1.69	64.1	29.9	4.6
Family_24	A	Frequency	75.3	18.6	0.891	45.3	51.6	1.37	46.3	49.4	3.12
Family_24	B	Frequency	72.4	19.4	1.42	49.4	47.1	1.87	45.6	50.6	2.55
Family_25	A	Frequency	85.6	10.2	0.625	37.6	56.6	1.29	26.3	46.04	21.5
Family_25	B	Frequency	64.2	28	3.85	39.2	55.3	1.38	28.1	58.42	10.2
Family_26	A	Frequency	87.1	9.04	1.05	50.4	38.6	5.34	68.8	17.3	10
Family_26	B	Frequency	80.3	14	0.727	54.9	40.2	1.69	69.3	21.34	6.37
Family_27	A	Frequency	79.4	18.8	0.874	30.5	67.3	1.32	34.7	32.4	30.6
Family_27	B	Frequency	64	28.7	0.281	7.71	86.7	4.53	3	62.5	30.8
Family_28	A	Frequency	85.8	12	0.711	35.1	63.1	0.759	29.9	48.5	19.2
Family_28	B	Frequency	82.9	14.1	0.574	48.6	49.4	0.97	54.2	30.07	14.1
Family_28	C	Frequency	77.1	20	0.655	32.4	65.2	1.25	7.33	36.6	53.4
Family_28	D	Frequency	79.3	17.4	0.532	34.5	63.9	0.85	31.5	32.9	33.9
Family_28	E	Frequency	76.2	16	0.983	25.2	72.9	0.492	12	80.3	5.93
Family_29	A	Frequency	67.2	26	2.98	34.7	59.4	2.33	49.9	23.74	21
Family_29	B	Frequency	82	12.8	1.15	34.4	59.8	2.39	36.7	24.86	34.1
Family_30	A	Frequency	82.2	14.1	0.541	36.4	61.7	1.08	33.9	29.68	34.6
Family_30	B	Frequency	78	19.2	0.288	55.1	43.3	0.671	25.4	55.7	17
Family_31	A	Frequency	89.1	8.71	0.663	68.2	27.7	2.82	70.3	14.98	13.4
Family_31	B	Frequency	74.7	21.6	0.724	62.1	34.5	2.33	53.6	19.33	25.6
Family_32	A	Frequency	66.7	18.2	2.31	48.3	46.6	1.2	46.9	35.8	15.3
Family_32	B	Frequency	70.8	20.3	1.49	47.6	42.8	5.11	41.3	27.23	28.2
Family_33	A	Frequency	79	17.7	0.738	48	49.4	0.954	75.6	17.23	6.01
Family_33	B	Frequency	87	10.2	0.567	57.9	40.3	0.591	58.4	26.15	13.7
Family_34	A	Frequency	70.4	26.2	1.39	61.4	36	1.38	46.3	25.3	26.4
Family_34	B	Frequency	84.6	12.5	1.09	59.9	36.8	2	59.5	24.36	14.1
Family_35	A	Frequency	64.3	30.4	3.04	40.1	56.7	1.63	27.7	45.55	23.9
Family_35	B	Frequency	78.6	17.9	1.27	51.2	39.9	6.81	44.6	21.08	31.5
Family_36	A	Frequency	80	14.5	1.16	44.4	52.8	0.571	69.7	17.47	9.54
Family_36	B	Frequency	86.2	8.82	1.37	51.7	43.2	1.89	72.6	16.48	8.33
Family_37	A	Frequency	73.2	19.5	0.965	29.9	62.3	3.29	34.4	33.56	26.6
Family_37	B	Frequency	76.1	17.1	2.32	42.9	52.4	1.17	59.8	20.59	16.7
Family_38	A	Frequency	61.7	27.8	1.21	17.3	79.9	1.46	28.8	66	3.36
Family_38	B	Frequency	69.5	21.4	1.29	16.6	81.4	0.828	20.8	74.7	3.01
Family_39	A	Frequency	58.3	28.6	9	22.5	72.6	3.03	37	57.9	3.6
Family_39	B	Frequency	70.6	19.9	1.68	35.2	57.8	4.8	29.7	64.5	4.37
Family_40	A	Frequency	64.5	30	1.73	26.5	69.8	2.08	26.4	41.21	30.1
Family_40	B	Frequency	69.8	23.9	3.37	35.7	61.5	1.15	35.5	38.65	23.2
Family_41	A	Frequency	81.3	9.46	1.87	43.1	53.5	0.693	56.2	32.84	8.01
Family_41	B	Frequency	84.5	10.6	13.4	51.2	44.9	1.04	50.3	21.22	25.6
Family_43	A	Frequency	73.7	22.2	1.7	46.8	49.8	1.8	36.7	48.89	12.6
Family_43	B	Frequency	80.6	15.9	1.13	61.1	32.2	4.53	64.2	25.11	9.32
Family_45	A	Frequency	70.7	25.8	2.63	50.4	41.4	5.75	47.4	25.44	24.8
Family_45	B	Frequency	69.9	25.7	8.65	51.8	36.6	8.8	58.2	17.9	21.2
Family_2	A	Count	83.4936	20.5478	3.09605	251.96	514.221	8.79484	45.8813	123.99	94.803
Family_2	B	Count	141.834	16.8808	3.24118	341.928	219.428	14.4502	36.554	52.2532	115.367
Family_3	A	Count	71.8437	32.8682	2.18117	210.652	495.91	11.6297	78.8899	200.941	59.6057
Family_3	B	Count	269.398	51.7944	2.18288	445.995	1002.37	20.5844	138.079	340.17	171.593
Family_4	A	Count	55.5774	16.0349	3.55392	340.669	293.312	90.1322	30.9438	185.772	319.313
Family_4	B	Count	94.6662	15.364	1.00958	526.656	578.562	93.8105	37.7554	216.913	216.913
Family_4	C	Count	136.495	24.4596	0.586697	498.954	527.013	123.214	33.4827	193.209	274.981
Family_4	D	Count	57.5363	15.1113	0.975744	539.327	497.646	149.041	29.1762	107.447	163.337
Family_7	A	Count	203.839	56.5269	0.851817	231.6	277.92	36.8245	39.8117	77.7084	41.3235
Family_7	B	Count	345.013	65.8622	1.42587	286.727	386.59	44.4843	138.213	94.4642	117.205
Family_8	A	Count	225.965	29.9309	1.84041	248.532	344.224	40.1373	77.0999	78.026	63.4396
Family_8	B	Count	483.232	31.0917	2.23021	267.809	386.309	65.8859	133.662	72.8666	37.042
Family_9	A	Count	121.595	37.1167	3.83323	93.7074	642.012	19.5934	52.4039	149.844	185.581
Family_9	B	Count	318.681	30.2235	1.91413	172.842	751.041	63.787	29.9421	102.06	147.429
Family_11	A	Count	198.778	31.3211	4.75666	114.88	517.614	7.83274	91.0119	251.232	124.107
Family_11	B	Count	222.569	23.3414	2.89872	15.9709	485.062	22.7693	4.19985	159.495	70.9034
Family_13	A	Count	240.008	47.6898	3.75966	176.382	631.967	16.8859	105.74	177.122	40.6948
Family_13	B	Count	139.048	38.5148	16.0664	193.297	422.631	27.8478	421.74	158.343	149.208
Family_15	A	Count	157.79	50.0419	8.77826	396.998	696.411	7.24134	238.556	164.061	21.1427
Family_15	B	Count	235.515	60.3227	6.29481	646.809	723.478	4.32135	220.178	83.1923	7.25587
Family_17	A	Count	91.5505	10.0608	1.16335	72.4578	235.57	16.4436	77.0399	85.4478	24.6371
Family_17	B	Count	105.032	21.8068	1.42326	101.991	492.543	19.9007	110.479	106.137	18.3087
Family_18	A	Count	29.0879	9.62305	2.23521	105.952	259.779	19.6208	180.904	158.021	77.7155
Family_18	B	Count	115.01	23.0019	3.56809	563.306	523.477	32.7742	176.878	95.9805	61.7018
Family_19	A	Count	159.694	45.7206	0.723262	535.811	754.258	42.4528	435.354	161.527	153.835
Family_19	B	Count	34.2025	7.46951	0.30725	364.173	480.046	34.67	222.67	124.095	58.7949
Family_20	A	Count	79.329	26.5179	0.66625	195.896	522.138	13.562	34.7486	139.537	63.5825
Family_20	B	Count	104.126	22.975	0.326665	300.683	441.16	14.7579	96.1157	181.126	197.71
Family_21	A	Count	169.015	34.2803	4.03127	353.99	566.787	40.845	59.8937	148.762	277.968
Family_21	B	Count	83.2279	26.4385	5.60877	436.739	322.952	41.7495	96.2747	43.1465	174.518
Family_21	C	Count	66.2084	12.9228	1.90133	566.612	472.376	69.067	75.6789	55.9065	124.71
Family_22	A	Count	88.3858	19.0859	1.84129	172.837	444.438	25.6253	81.7715	166.291	402.155
Family_22	B	Count	158.802	19.5936	1.61956	69.3922	464.65	10.9362	106.041	129.815	130.192
Family_23	A	Count	125.076	23.1032	14.1732	230.375	283.95	12.3224	126.235	169.1	32.4025
Family_23	B	Count	618.018	78.3506	18.8051	428.883	479.671	15.895	348.066	162.358	24.9782
Family_24	A	Count	579.418	143.123	7.03908	725.034	825.867	21.9271	225.302	240.387	15.1823
Family_24	B	Count	213.306	57.1566	4.40382	489.308	466.526	18.5224	261.618	290.304	14.6299
Family_25	A	Count	376.892	44.91	2.808	184.94	278.394	6.34503	47.383	82.9473	38.7352
Family_25	B	Count	190.846	83.2352	12.2274	470.737	664.075	16.5719	177.541	369.108	64.4454
Family_26	A	Count	446.282	46.3191	5.49538	505.047	386.802	53.5109	173.96	43.7427	25.2848
Family_26	B	Count	407.064	70.9701	3.76443	992.462	726.721	30.5512	199.86	61.5441	18.371
Family_27	A	Count	122.041	28.8964	1.36383	197.335	435.431	8.5404	75.7916	70.768	66.8364
Family_27	B	Count	129.418	58.0359	0.581603	43.6561	490.919	25.6501	12.0728	251.516	123.947
Family_28	A	Count	356.367	49.8416	3.00113	484.438	870.885	10.4755	93.9795	152.442	60.348
Family_28	B	Count	392.835	66.815	2.75024	741.735	753.944	14.8042	275.734	152.976	71.7315
Family_28	C	Count	91.4221	23.7152	0.794956	273.997	551.377	10.5709	39.9783	199.619	291.247
Family_28	D	Count	180.178	39.5346	1.22966	290.09	537.297	7.14714	181.818	189.899	195.671
Family_28	E	Count	144.614	30.3651	1.91732	130.403	377.237	2.54596	10.5889	70.8577	5.2327
Family_29	A	Count	151.253	58.5206	7.19674	463.502	793.43	31.1228	232.954	110.828	98.0369
Family_29	B	Count	268.612	41.9296	3.90374	352.142	612.154	24.4657	112.654	76.3098	104.673
Family_30	A	Count	276.791	47.4787	1.8401	400.39	678.682	11.8797	145.721	127.581	148.73
Family_30	B	Count	199.273	49.0517	0.742458	700.294	550.322	8.52808	84.1959	184.634	56.3516
Family_31	A	Count	219.841	21.4906	1.65572	709.846	288.31	29.3514	210.114	44.7725	40.0502
Family_31	B	Count	266.929	77.1844	2.62384	783.851	435.473	29.4102	294.856	106.335	140.827
Family_32	A	Count	160.486	43.7907	5.89401	534.503	515.69	13.2796	243.312	185.726	79.3747
Family_32	B	Count	172.69	49.5142	3.78967	207.113	186.227	22.2342	81.8355	53.956	55.878
Family_33	A	Count	92.7194	20.7738	0.883841	133.975	137.883	2.66276	132.721	30.2484	10.5509
Family_33	B	Count	147.078	17.2437	0.972156	238.894	166.277	2.43845	144.489	64.6982	33.8954
Family_34	A	Count	88.7479	33.0283	1.79352	392.818	230.316	8.8288	62.3605	34.0761	35.5576
Family_34	B	Count	22.3567	3.3033	0.295434	68.3093	41.9663	2.28078	13.766	5.63597	3.2622
Family_35	A	Count	59.5667	28.1622	2.94276	303.884	429.681	12.3524	87.2752	143.516	75.3024
Family_35	B	Count	168.62	38.4008	2.79152	328.892	256.305	43.7452	189.81	89.7128	134.059
Family_36	A	Count	203.06	36.8045	3.02918	265.17	315.338	3.41019	147.845	37.0568	20.2359
Family_36	B	Count	407.805	41.7267	6.66806	522.367	436.485	19.0962	214.28	48.641	24.5862
Family_37	A	Count	279.84	74.5476	3.819	186.648	388.902	20.5375	119.473	116.556	92.3832
Family_37	B	Count	189.129	42.4982	6.06291	352.681	430.78	9.61857	212.115	73.0341	59.236
Family_38	A	Count	209.095	94.2113	4.27142	88.1443	407.094	7.43876	54.7084	125.373	6.38265
Family_38	B	Count	166.086	51.1403	3.2314	73.4372	360.108	3.66301	52.3637	188.056	7.57763
Family_39	A	Count	90.5212	44.4066	18.0544	104.508	337.214	14.0738	169.998	266.024	16.5404
Family_39	B	Count	349.445	98.4979	9.0091	266.376	437.401	36.324	273.035	592.955	40.1739
Family_40	A	Count	97.573	45.3828	2.7008	230.105	606.088	18.0611	109.586	171.063	124.945
Family_40	B	Count	71.5466	24.498	3.65537	361.465	622.691	11.6438	125.022	136.116	81.7048
Family_41	A	Count	100.812	11.7304	2.45896	129.732	161.037	2.08595	46.7949	27.3442	6.66953
Family_41	B	Count	127.943	16.0497	24.1538	192.481	168.797	3.90978	109.322	46.1196	55.6392
Family_43	A	Count	278.573	83.912	6.57696	714.697	760.511	27.4884	210.705	280.691	72.34
Family_43	B	Count	357.351	70.4947	5.10184	1006.44	530.399	74.6183	317.397	124.141	46.077
Family_45	A	Count	115.027	41.9758	4.44333	506.979	416.447	57.8399	193.474	103.839	101.227
Family_45	B	Count	97.358	35.7954	13.3717	690.2	487.671	117.254	272.194	83.7161	99.1498

## Sheet: Demographic
ID	Pair_Alphabet	Sex	Age
Family_11	A	M	26
Family_11	B	M	22
Family_13	A	F	26
Family_13	B	M	22
Family_15	A	F	31
Family_15	B	M	36
Family_17	A	M	29
Family_17	B	M	25
Family_18	A	M	32
Family_18	B	F	34
Family_19	A	F	22
Family_19	B	F	18
Family_20	A	F	41
Family_20	B	M	44
Family_21	A	M	30
Family_21	B	M	33
Family_21	C	M	36
Family_22	A	F	30
Family_22	B	F	35
Family_23	A	M	31
Family_23	B	F	26
Family_24	A	F	27
Family_24	B	M	22
Family_25	A	M	29
Family_25	B	F	29
Family_26	A	F	28
Family_26	B	M	28
Family_27	A	M	54
Family_27	B	M	74
Family_28	A	F	52
Family_28	B	F	41
Family_28	C	M	67
Family_28	D	M	45
Family_28	E	F	68
Family_29	A	F	26
Family_29	B	F	18
Family_2	A	M	56
Family_2	B	M	60
Family_30	A	M	33
Family_30	B	M	38
Family_31	A	F	18
Family_31	B	M	20
Family_32	A	F	27
Family_32	B	F	21
Family_33	A	F	23
Family_33	B	F	21
Family_34	A	F	20
Family_34	B	F	18
Family_35	A	F	27
Family_35	B	M	23
Family_36	A	F	25
Family_36	B	M	19
Family_37	A	M	29
Family_37	B	F	30
Family_38	A	M	42
Family_38	B	M	38
Family_3	A	F	44
Family_3	B	F	40
Family_4	A	F	37
Family_4	B	M	41
Family_4	C	M	46
Family_4	D	M	43
Family_7	A	F	19
Family_7	B	F	24
Family_8	A	F	24
Family_8	B	M	18
Family_9	A	F	58
Family_9	B	F	47
Family_39	A	M	28
Family_39	B	M	25
Family_40	A	F	29
Family_40	B	F	29
Family_41	A	M	23
Family_41	B	M	26
Family_43	A	F	27
Family_43	B	M	19
Family_45	A	F	23
Family_45	B	F	23
