# Supplementary material for: Cell-intrinsic regulation of peripheral memory-phenotype T cell frequencies
Source: PLoS One. 2018 Dec 17;13(12):e0200227. doi: 10.1371/journal.pone.0200227 (PMC6296671; doi:10.1371/journal.pone.0200227)
Supplement: S5 Table — Sheet-1 contains the raw data and sheet-2 contains demographic details. (XLSX) [file pone.0200227.s020.xlsx]

## Sheet: Data
ID	Parameter	B_naive	B_memory	Plasmablast	CD4_naive	CD4_memory	CD8_naive	CD8_memory	CD8_EMRA
AB 001	Frequency	60.62	29.2	4.06	52.2	37.4	42	35.9	22.1
AB 002	Frequency	61.639	26	8.09	16.95	81.9	25.8	52.8	21.4
AB 003	Frequency	80.219	9.12	7.54	46.97	51.4	35.9	37.9	26.2
AB 004	Frequency	73.52	18	4.67	60.16	37.7	38.05	27.15	34.8
AB 005	Frequency	58.87	34.5	1.74	40.088	59	25.2	57.8	17
AB 006	Frequency	73.958	17	3.74	NA	59.4	31.7	55.8	12.5
AB 007	Frequency	42.66	34.9	13.3	83.221	16.06	79.91	5.29	14.8
AB 008	Frequency	54.5	29.3	7.61	39.23	59.4	33.3	44	22.7
AB 009	Frequency	24.66	38	25.5	30.03	68.3	36.1	40.7	23.2
AB 010	Frequency	66.36	25.3	2.98	31.29	67.1	38.9	48.2	12.9
AB 011	Frequency	78.94	12.9	1.94	38.226	61.3	34.94	32.36	32.7
AB 012	Frequency	68.73	26	1.79	55.301	44.3	57.42	36	6.58
AB 013	Frequency	76.217	18.5	2.2	54.29	43.9	76.95	16.88	6.17
AB 014	Frequency	67.61	17.3	4.19	22.97	74.5	31.2	43.3	25.5
AB 015	Frequency	25.71	48.2	19.3	20.58	76.8	49.9	36.7	13.4
AB 016	Frequency	80.33	11.1	1.64	31.447	67.8	22.8	62.3	14.9
AB 017	Frequency	65.29	26	2.78	44.983	54.3	52.87	20.53	26.6
AB 018	Frequency	83.045	13.7	0.995	24.786	74.5	9.7	77.2	13.1
AB 019	Frequency	66.994	24.2	4.49	59.03	37.1	49.54	45.7	4.76
AB 020	Frequency	70.927	23.2	1.49	55.65	43.3	52.52	38.9	8.58
AB 021	Frequency	64.72	24.3	2.81	26.71	70	25	39.3	35.7
AB 022	Frequency	74.61	12.4	5.87	45.56	51	43.47	45.03	11.5
AB 023	Frequency	54.77	25.6	6.66	32.37	61.8	39.1	44.3	16.6
AB 024	Frequency	74.96	10.6	6.74	46.353	53	35.98	40.52	23.5
AB 025	Frequency	40.54	50.2	3.05	37.215	62.2	30.7	48.4	20.9
AB 026	Frequency	75.25	7.5	2.62	62.29	36.9	62.51	32.54	4.95
AB 027	Frequency	60.735	30.7	1.13	55.63	43.6	57.99	20.51	21.5
AB 028	Frequency	62.95	25.5	5.23	36.116	63	42.99	33.71	23.3
AB 029	Frequency	72.98	20.4	2.4	72.99	25.2	48.82	12.38	38.8
AB 030	Frequency	75.33	15.4	4.82	54.68	44.3	45.9	29.8	24.3
AB 031	Frequency	64.112	28.7	0	28.135	71.5	30.27	68	1.73
AB 032	Frequency	NA	NA	NA	51.872	47.7	39	38	23
AB 033	Frequency	57.56	26.9	3.12	59.65	37	60.76	26.54	12.7
AB 034	Frequency	82.82	8.66	3.36	43.95	54.7	44.39	20.91	34.7
AB 035	Frequency	35.073	48.1	5.33	54.93	42.9	75.24	20.46	4.3
AB 036	Frequency	70.31	22.8	1.05	65.73	33.11	37.27	25.83	36.9
AB 037	Frequency	82.046	10.8	1.71	20.228	79.3	42.25	51.6	6.15
AB 038	Frequency	72.03	15.1	4.4	28.292	71	55.25	41.8	2.95
AB 039	Frequency	65.676	28.2	2.23	41.506	58.2	25.5	57.4	17.1
AB 040	Frequency	54.64	31.1	2.53	56.85	41.3	49.23	23.67	27.1
AB 042	Frequency	80.462	13.7	0.884	48.51	49.9	66.74	29.66	3.6
AB 043	Frequency	83.37	10.8	1.15	57.75	40.4	75.62	19.5	4.88
AB 044	Frequency	64.97	26.6	2.27	54.564	44.6	46.69	22.31	31
AB 045	Frequency	68.138	22.6	0.692	45.53	53.4	28.15	56.45	15.4
AB 046	Frequency	66.93	24.8	1.44	55.62	42.2	38.53	52.8	8.67
AB 049	Frequency	63.19	25.4	4.35	46.964	52.8	38.74	58.6	2.66
AB 050	Frequency	71.68	18.2	1.76	23.721	75.8	31.27	67	1.73
AB 051	Frequency	79.68	13.4	1.23	32.543	66.9	32	50.5	17.5
AB 052	Frequency	78.81	13	1.84	32.65	65.2	35.39	50.41	14.2
AB 053	Frequency	86.76	6.67	1.76	53.92	36.4	48.49	30.21	21.3
AB 054	Frequency	61.21	27.6	2.58	20.94	76.8	24.88	17.42	57.7
AB 055	Frequency	71.718	21.4	1.34	51.5	36.2	62.63	28.07	9.3
AB 056	Frequency	71.926	21.1	0.604	34.56	62.5	23.08	69.3	7.62
AB 057	Frequency	62.77	22.4	8.42	42.388	56.7	26.15	68.9	4.95
AB 058	Frequency	70.33	16	7.49	31.681	68	24.54	71.3	4.16
AB 060	Frequency	68.842	24.8	0.708	22.093	77.5	50.14	42.2	7.66
AB 061	Frequency	64.94	29.1	1.44	44.103	55.4	58.09	39.08	2.83
AB 062	Frequency	49.12	15.89	27	34.492	65.2	61.1	35.3	3.6
AB 063	Frequency	NA	29.6	3.77	25.39	74.2	34.21	60	5.79
AB 066	Frequency	76.128	18.7	0.702	39.13	60.6	61.45	25.55	13
AB 067	Frequency	69.88	21.6	1.85	20.713	78.9	30.92	59.5	9.58
AB 068	Frequency	44.92	44.8	5.33	32.68	65.3	36.8	40.7	22.5
AB 069	Frequency	54.51	35.2	3.5	42.643	56.9	42.18	55.2	2.62
AB 070	Frequency	77.02	17.7	1.78	18.395	81.2	20.22	73.78	6
AB 071	Frequency	67.021	25.1	0.739	32.622	66.6	46	43.4	10.6
AB 072	Frequency	62.49	27.6	2.07	35.633	64	28.68	66.1	5.22
AB 073	Frequency	76.53	17.6	1.42	26.611	72.4	24	64.5	11.5
AB 074	Frequency	51.24	31.7	8.67	36.499	63.1	29.12	47.18	23.7
AB 075	Frequency	56.14	33.8	3.33	29.267	70.3	37.5	45	17.5
AB 077	Frequency	68.48	21.4	4.32	38.553	60.6	51.11	28.49	20.4
AB 078	Frequency	60.92	32.3	1.31	66.05	32.3	67.08	29.8	3.12
AB 001	Count	187.24	86.223	12.5405	922.635	500.692	790.125	675.369	415.756
AB 002	Count	78.4664	30.185	10.2986	154.584	680.794	90.0743	184.338	74.713
AB 003	Count	263.211	27.59	24.7402	569.488	612.637	171.403	180.952	125.091
AB 004	Count	293.087	68.241	18.617	767.04	464.652	238.041	169.851	217.709
AB 005	Count	141.129	80.474	4.1713	370.473	485.325	237.497	544.736	160.217
AB 006	Count	91.4676	20.184	4.62563	NA	246.029	105.315	185.381	41.528
AB 007	Count	124.226	87.096	38.7296	1417.25	258.887	479.939	31.772	88.889
AB 008	Count	61.149	30.278	8.53842	201.632	307.751	210.989	278.784	143.827
AB 009	Count	11.7332	13.398	12.1329	73.3333	177.034	70.1784	79.121	45.101
AB 010	Count	134.226	49.588	6.02765	176.788	382.906	121.761	150.871	40.378
AB 011	Count	289.347	46.291	7.11088	321.806	506.92	314.967	291.709	294.774
AB 012	Count	256.023	94.914	6.66793	468.69	422.666	412.632	258.703	47.285
AB 013	Count	59.3464	14.045	1.71314	140.516	159.074	107.114	23.497	8.589
AB 014	Count	50.1396	7.582	3.1073	127.18	458.086	159.27	221.038	130.172
AB 015	Count	62.1308	93.417	46.6404	180.528	686.899	223.153	164.123	59.925
AB 016	Count	235.885	31.91	4.81586	377.914	706.384	182.031	497.391	118.959
AB 017	Count	95.5062	36.473	4.06658	241.478	267.889	257.186	99.868	129.396
AB 018	Count	295.059	48.092	3.53524	301.274	828.924	70.3793	560.132	95.048
AB 019	Count	113.957	39.271	7.63749	308.402	188.42	249.191	229.875	23.943
AB 020	Count	185.829	59.629	3.9038	690.06	549.91	336.653	249.349	54.998
AB 021	Count	107.002	38.849	4.64577	216.303	554.4	218.79	343.937	312.432
AB 022	Count	162.266	25.053	12.7667	468.926	419.021	268.06	277.68	70.915
AB 023	Count	42.1729	17.938	5.1282	160.944	267.569	222.62	252.226	94.514
AB 024	Count	60.1554	7.826	5.40885	161.656	234.525	165.688	186.595	108.218
AB 025	Count	74.7436	88.852	5.62329	180.193	191.501	193.984	305.825	132.061
AB 026	Count	71.1112	6.839	2.4759	504.465	169.471	141.182	73.493	11.18
AB 027	Count	51.1705	24.288	0.952025	305.843	265.943	250.204	88.493	92.764
AB 028	Count	149.73	57.135	12.4401	218.587	402.069	264.915	207.729	143.58
AB 029	Count	244.403	66.473	8.03736	801.43	295.142	352.895	89.489	280.466
AB 030	Count	79.3978	15.323	5.08028	495.811	439.456	377.068	244.807	199.625
AB 031	Count	74.4661	33.168	0	137.51	379.057	90.5073	203.32	5.173
AB 032	Count	NA	NA	NA	294.374	252.512	140.887	137.275	83.088
AB 033	Count	94.1826	38.865	5.10526	300.636	152.486	214.787	93.819	44.895
AB 034	Count	238.323	22.254	9.66874	245.593	297.48	244.536	115.189	191.155
AB 035	Count	33.1528	19.187	5.03845	79.8408	60.7249	300.922	81.83	17.198
AB 036	Count	208.434	66.239	3.11273	388.103	189.008	298.132	206.62	295.172
AB 037	Count	71.4908	8.949	1.49009	106.652	438.648	96.9215	118.37	14.108
AB 038	Count	123.762	24.025	7.56008	175.362	449.657	340.495	257.605	18.18
AB 039	Count	35.9379	14.32	1.22026	261.654	372.108	104.774	235.845	70.26
AB 040	Count	96.3303	50.059	4.46039	323.292	260.613	403.797	194.147	222.281
AB 042	Count	347.21	58.409	3.81464	595.509	561.834	695.991	309.306	37.542
AB 043	Count	232.932	29.722	3.2131	389.14	255.805	168.107	43.349	10.848
AB 044	Count	220.804	87.961	7.71482	595.893	381.664	184.934	88.368	122.788
AB 045	Count	179.312	58.879	1.82107	390.101	389.31	107.028	214.626	58.552
AB 046	Count	131.233	47.703	2.82355	486.119	330.004	165.053	226.182	37.14
AB 049	Count	81.5909	30.927	5.61672	233.464	251.823	92.8516	140.452	6.375
AB 050	Count	50.6376	11.314	1.24326	119.614	378.992	74.6502	159.948	4.13
AB 051	Count	90.1579	14.601	1.39175	118.782	252.487	105.587	166.63	57.743
AB 052	Count	179.28	28.035	4.18563	193.53	358.613	133.233	189.778	53.459
AB 053	Count	200.051	14.826	4.05821	424.62	252.252	320.761	199.839	140.9
AB 054	Count	51.7378	21.976	2.18087	93.049	353.881	197.079	137.988	457.053
AB 055	Count	110.852	31.853	2.07124	543.516	388.06	426.253	191.041	63.295
AB 056	Count	152.184	42.948	1.27794	337.25	621.3	90.9315	273.031	30.022
AB 057	Count	87.529	27.643	11.7408	264.319	347.996	190.027	500.683	35.971
AB 058	Count	98.2939	20.126	10.468	243.945	468.612	51.7696	150.414	8.776
AB 060	Count	121.264	42.855	1.24714	114.896	292.531	117.761	99.113	17.991
AB 061	Count	59.3604	25.562	1.3163	278.025	246.652	153.804	103.471	7.493
AB 062	Count	68.235	15.562	37.5084	299.149	498.389	197.597	114.16	11.642
AB 063	Count	NA	23.839	3.35869	96.1976	243.898	144.853	254.055	24.516
AB 066	Count	93.8795	21.423	0.865706	203.741	281.339	132.737	55.191	28.081
AB 067	Count	105.111	30.151	2.78277	179.341	623.31	146.17	281.278	45.288
AB 068	Count	27.098	21.269	3.21559	189.381	331.887	127.954	141.514	78.233
AB 069	Count	105.762	62.628	6.7907	316.812	401.771	188.023	246.061	11.679
AB 070	Count	222.431	48.612	5.14064	133.779	427.496	94.8379	346.051	28.142
AB 071	Count	232.228	85.232	2.56063	345.956	653.846	183.057	172.711	42.183
AB 072	Count	104.44	44.513	3.45959	227.185	317.324	107.228	247.132	19.516
AB 073	Count	553.378	124.591	10.2679	449.151	992.872	226.017	607.421	108.3
AB 074	Count	91.2195	50.847	15.4343	322.775	492.369	196.927	319.06	160.274
AB 075	Count	311.935	180.293	18.5028	468.307	975.244	412.875	495.45	192.675
AB 077	Count	167.149	48.055	10.5443	327.963	407.693	280.762	156.504	112.063
AB 078	Count	112.958	57.435	2.429	1060.76	509.306	375.588	166.853	17.469

## Sheet: Demographic
ID	Age	Gender
AB 001	37	M
AB 002	36	M
AB 003	39	M
AB 004	43	M
AB 005	38	M
AB 006	44	M
AB 007	24	F
AB 008	35	M
AB 009	34	M
AB 010	26	M
AB 011	25	M
AB 012	28	F
AB 013	26	F
AB 014	34	M
AB 015	25	F
AB 016	33	M
AB 017	28	M
AB 018	34	M
AB 019	24	F
AB 020	37	F
AB 021	38	M
AB 022	27	M
AB 023	26	M
AB 024	24	M
AB 025	27	F
AB 026	25	F
AB 027	45	M
AB 028	25	F
AB 029	24	F
AB 030	24	F
AB 031	24	M
AB 032	27	M
AB 033	26	M
AB 034	33	F
AB 035	34	M
AB 036	26	F
AB 037	30	F
AB 038	25	M
AB 039	30	F
AB 040	25	M
AB 042	23	M
AB 043	28	F
AB 044	27	M
AB 045	26	M
AB 046	31	M
AB 049	28	M
AB 050	30	M
AB 051	25	M
AB 052	33	M
AB 053	28	F
AB 054	35	M
AB 055	28	F
AB 056	47	M
AB 057	24	M
AB 058	51	M
AB 060	30	M
AB 061	28	M
AB 062	30	M
AB 063	29	M
AB 066	37	M
AB 067	30	M
AB 068	27	M
AB 069	29	F
AB 070	29	M
AB 071	26	M
AB 072	24	M
AB 073	32	M
AB 074	27	F
AB 075	24	F
AB 077	25	F
AB 078	25	M
