# Supplementary material for: Cell-intrinsic regulation of peripheral memory-phenotype T cell frequencies
Source: PLoS One. 2018 Dec 17;13(12):e0200227. doi: 10.1371/journal.pone.0200227 (PMC6296671; doi:10.1371/journal.pone.0200227)
Supplement: S6 Table — (XLSX) [file pone.0200227.s021.xlsx]

## Sheet: Between-strain comparisons
Summary statistics of memory subset frequencies and counts for all strains
	CD4 TEM frequency					CD4 TEM count					CD8 TEM frequency					CD8 TEM count					CD4 TCM frequency					CD4 TCM count					CD8 TCM frequency					CD8 TCM count
Strain	median	Q25	Q75	mean	SD	median	Q25	Q75	mean	SD	median	Q25	Q75	mean	SD	median	Q25	Q75	mean	SD	median	Q25	Q75	mean	SD	median	Q25	Q75	mean	SD	median	Q25	Q75	mean	SD	median	Q25	Q75	mean	SD
CBA/CaJ	13.2	11.9	14.975	14.165	4.07768	2.32874	1.97642	2.84625	2.42937	0.569097	10.65	9.7675	11.875	11.3064	2.65345	1.24285	1.11898	1.40669	1.23982	0.196639	4.35	4.12	4.91	4.38929	0.851672	0.814607	0.666177	0.917929	0.787122	0.228426	12.9	7.9625	19.45	13.0107	6.00073	1.60379	0.987063	2.0524	1.49751	0.708035
FVB/NJ	20	17.4	22.5	20.6385	4.53018	10.5254	8.91204	11.6636	10.0611	2.03777	19.9	15.8	26	20.8923	6.00687	3.233	2.95495	4.36968	3.67295	1.17429	4.84	4.06	5.38	5.10077	2.08042	2.10463	1.89003	3.16339	2.62944	1.44239	11.3	9.34	12.9	11.2562	2.34674	2.16	1.69697	2.43688	2.05455	0.703356
BALB/cJ	25	20.9	28.2	24.9	5.41443	7.61026	6.4643	9.02164	7.77105	1.67829	20.2	19.3	26.7	23.6636	7.00704	5.35162	3.46395	6.33906	5.08227	2.24325	14	9.145	28.55	19.1582	12.3946	2.72738	2.08346	11.6125	7.34851	6.66647	30.3	19.6	34.8	27.5636	9.54529	4.9491	3.52854	8.47116	6.39322	4.19674
C57BL/6J	25.85	22.525	30.45	25.8722	4.67028	4.77456	4.26487	5.34213	4.81022	1.07008	23.6	22.35	28.15	25.9167	6.46741	3.96991	3.28789	4.82195	4.3544	1.57249	7.7	5.775	12.175	8.85167	3.46631	1.36756	1.12609	2.26732	1.67842	0.807649	17.15	13.95	24.8	18.9056	5.7724	2.78969	2.31862	4.00446	3.11862	1.02852
BALB/b	30.7	29	34.05	31.0909	3.84642	9.30183	6.25641	9.92157	8.81635	3.56762	25.9	21.05	30.75	26.0909	7.31361	4.8906	2.81592	5.61719	4.28048	1.61576	15.7	8.595	22.2	16.4627	8.59767	3.75854	2.3519	6.94761	4.86143	3.41643	21.5	19.55	31.7	25.4091	11.2281	3.26565	2.9149	5.99994	4.75484	3.72408
C3H/HeOuJ	33.6	22.1	35.5	31.3538	7.71682	5.99464	5.6042	7.76049	6.12142	1.69681	33.9	27	43	34.2154	10.1936	3.61809	2.74176	4.14294	3.73467	1.10551	11	8.91	12.2	10.5485	2.46427	2.19809	1.52391	2.61097	2.17507	0.884707	4.64	4.02	5.52	4.70615	1.05978	0.548253	0.37595	0.709632	0.546855	0.211034
SJL/J	29.95	25.175	34.2	29.4917	5.34661	10.5278	8.8013	13.8403	11.5952	3.17446	25.75	21.2	28.475	24.8667	4.39345	5.01077	3.86704	6.01743	5.1872	2.26525	5.21	4.325	5.9175	4.9575	1.51109	1.98494	1.57662	2.53016	2.02226	0.868483	7.46	6.6675	7.935	7.155	1.88379	1.43445	1.17799	1.78612	1.41696	0.430267
Statistical analysis between each strain pairs: Difference in mean, 95% confidence intervals, adjusted p-values for each subset
	CD4 TEM frequency				CD4 TEM count				CD8 TEM frequency				CD8 TEM count				CD4 TCM frequency				CD4 TCM count				CD8 TCM frequency				CD8 TCM count
	Difference in mean	Lower CI	Upper CI	Adjusted pvalue	Difference in mean	Lower CI	Upper CI	Adjusted pvalue	Difference in mean	Lower CI	Upper CI	Adjusted pvalue	Difference in mean	Lower CI	Upper CI	Adjusted pvalue	Difference in mean	Lower CI	Upper CI	Adjusted pvalue	Difference in mean	Lower CI	Upper CI	Adjusted pvalue	Difference in mean	Lower CI	Upper CI	Adjusted pvalue	Difference in mean	Lower CI	Upper CI	Adjusted pvalue
FVB/NJ versus CBA/CaJ	6.47346	0.418103	12.5288	0.0282159	7.63173	5.19056	10.0729	2.08559e-10	9.58588	1.88979	17.282	0.0055289	2.43313	0.619491	4.24676	0.00208563	0.711484	-5.77014	7.19311	0.999887	1.84232	-1.28803	4.97267	0.566741	-1.75456	-9.0299	5.52078	0.990444	0.55704	-1.79603	2.91011	0.991342
BALB/cJ versus CBA/CaJ	10.735	4.40063	17.0694	3.80911e-05	5.34168	2.78803	7.89533	2.43047e-07	12.3572	4.30651	20.4079	0.000250451	3.84245	1.94525	5.73965	5.83219e-07	14.7689	7.98862	21.5492	7.68769e-08	6.56139	3.2868	9.83598	7.73436e-07	14.5529	6.94236	22.1635	2.53e-06	4.89571	2.43422	7.35721	9.38e-07
C57BL/6J versus CBA/CaJ	11.7072	6.1049	17.3095	2.49817e-07	2.38084	0.122313	4.63938	0.0320286	14.6102	7.48993	21.7305	4.11382e-07	3.11457	1.43663	4.79252	5.15504e-06	4.46238	-1.53432	10.4591	0.281999	0.8913	-2.00485	3.78745	0.966738	5.89484	-0.836193	12.6259	0.125754	1.62111	-0.55592	3.79814	0.281231
BALB/b versus CBA/CaJ	16.9259	10.5915	23.2603	2.94158e-10	6.38698	3.83334	8.94063	1.13702e-09	14.7845	6.73378	22.8352	6.61471e-06	3.04066	1.14345	4.93786	0.000114141	12.0734	5.29316	18.8537	1.32794e-05	4.07431	0.799721	7.34889	0.00560188	12.3984	4.78782	20.0089	8.36e-05	3.25733	0.795839	5.71883	0.00252129
C3H/HeOuJ versus CBA/CaJ	17.1888	11.1335	23.2442	2.16701e-10	3.69205	1.25088	6.13322	0.00032366	22.909	15.2129	30.605	2.09601e-10	2.49485	0.681214	4.30849	0.00145697	6.15918	-0.322451	12.6408	0.0736006	1.38795	-1.7424	4.5183	0.831537	-8.30456	-15.5799	-1.02922	0.0148593	-0.950653	-3.30373	1.40242	0.884448
SJL/J versus CBA/CaJ	15.3267	9.14187	21.5115	1.48557e-09	9.16583	6.67248	11.6592	2.08381e-10	13.5602	5.69963	21.4208	2.63293e-05	3.94737	2.09497	5.79978	1.44502e-07	0.568214	-6.05197	7.1884	0.999974	1.23514	-1.96213	4.4324	0.904574	-5.85571	-13.2866	1.57515	0.219978	-0.08055	-2.48392	2.32282	1
BALB/cJ versus FVB/NJ	4.26154	-2.17913	10.7022	0.423432	-2.29005	-4.88655	0.306453	0.120515	2.77133	-5.41448	10.9571	0.947443	1.40932	-0.51972	3.33836	0.303145	14.0574	7.16335	20.9515	4.87085e-07	4.71907	1.38953	8.04861	0.000930327	16.3075	8.5692	24.0458	1.98e-07	4.33867	1.83587	6.84148	2.37e-05
C57BL/6J versus FVB/NJ	5.23376	-0.488486	10.956	0.0957258	-5.25088	-7.55776	-2.94401	2.06198e-08	5.02436	-2.24836	12.2971	0.370096	0.681447	-1.03242	2.39531	0.891991	3.7509	-2.37417	9.87596	0.519099	-0.95102	-3.90917	2.00713	0.958885	7.6494	0.774287	14.5245	0.0192762	1.06407	-1.15956	3.2877	0.775644
BALB/b versus FVB/NJ	10.4524	4.01177	16.8931	8.99918e-05	-1.24474	-3.84125	1.35176	0.774178	5.1986	-2.98721	13.3844	0.474378	0.60753	-1.32151	2.53657	0.962777	11.362	4.46789	18.256	6.67197e-05	2.23199	-1.09755	5.56153	0.407219	14.1529	6.41465	21.8912	7.27e-06	2.70029	0.197489	5.2031	0.025919
C3H/HeOuJ versus FVB/NJ	10.7154	4.54891	16.8819	2.25678e-05	-3.93968	-6.42564	-1.45372	0.000140798	13.3231	5.48576	21.1604	3.57517e-05	0.0617234	-1.78519	1.90864	1	5.44769	-1.15287	12.0483	0.175155	-0.454373	-3.64217	2.73342	0.999487	-6.55	-13.9588	0.858843	0.118778	-1.50769	-3.90395	0.88856	0.485894
SJL/J versus FVB/NJ	8.85321	2.55957	15.1468	0.00104401	1.5341	-1.00313	4.07133	0.534534	3.97436	-4.02457	11.9733	0.743719	1.51425	-0.370754	3.39925	0.200736	-0.143269	-6.87994	6.5934	1	-0.607183	-3.86071	2.64634	0.997637	-4.10115	-11.6628	3.46046	0.658364	-0.63759	-3.08326	1.80808	0.985616
C57BL/6J versus BALB/cJ	0.972222	-5.0445	6.98895	0.99895	-2.96083	-5.38643	-0.535241	0.00705084	2.25303	-5.39396	9.90002	0.973183	-0.727875	-2.52994	1.07419	0.88456	-10.3065	-16.7468	-3.86624	0.000117378	-5.67009	-8.78047	-2.55971	7.83429e-06	-8.65808	-15.887	-1.42916	0.0087918	-3.2746	-5.61266	-0.936543	0.00111538
BALB/b versus BALB/cJ	6.19091	-0.512756	12.8946	0.0897568	1.04531	-1.65722	3.74783	0.90406	2.42727	-6.09278	10.9473	0.977344	-0.801792	-2.8096	1.20602	0.889982	-2.69545	-9.87103	4.48012	0.915588	-2.48708	-5.95258	0.978413	0.324113	-2.15455	-10.2088	5.89972	0.983567	-1.63838	-4.24338	0.966623	0.486389
C3H/HeOuJ versus BALB/cJ	6.45385	0.0131728	12.8945	0.0491884	-1.64963	-4.24613	0.946876	0.473888	10.5517	2.36594	18.7376	0.00358084	-1.3476	-3.27664	0.581443	0.356515	-8.60972	-15.5038	-1.71565	0.00535145	-5.17344	-8.50298	-1.8439	0.000201635	-22.8575	-30.5958	-15.1192	2.1e-10	-5.84637	-8.34917	-3.34356	9.25e-09
SJL/J versus BALB/cJ	4.59167	-1.97085	11.1542	0.354611	3.82415	1.17853	6.46978	0.000683968	1.20303	-7.13764	9.5437	0.999451	0.104925	-1.86061	2.07046	0.999998	-14.2007	-21.2252	-7.17619	6.12392e-07	-5.32625	-8.71878	-1.93372	0.000167201	-20.4086	-28.2933	-12.524	4.84e-10	-4.97626	-7.52642	-2.42611	1.53e-06
BALB/b versus C57BL/6J	5.21869	-0.798037	11.2354	0.133136	4.00614	1.58055	6.43173	6.39637e-05	0.174242	-7.47274	7.82123	1	-0.073917	-1.87598	1.72815	1	7.61106	1.17079	14.0513	0.0102223	3.18301	0.0726283	6.29338	0.0413895	6.50354	-0.725385	13.7325	0.106527	1.63623	-0.701835	3.97429	0.354366
C3H/HeOuJ versus C57BL/6J	5.48162	-0.240623	11.2039	0.069428	1.3112	-0.995671	3.61808	0.607014	8.29872	1.026	15.5714	0.0149126	-0.619724	-2.33359	1.09414	0.928818	1.69679	-4.42827	7.82186	0.980342	0.496647	-2.4615	3.45479	0.998695	-14.1994	-21.0745	-7.32429	3.45e-07	-2.57176	-4.79539	-0.348133	0.0129357
SJL/J versus C57BL/6J	3.61944	-2.23961	9.4785	0.508445	6.78498	4.42295	9.14701	2.13555e-10	-1.05	-8.49659	6.39659	0.999518	0.8328	-0.922041	2.58764	0.7823	-3.89417	-10.1657	2.37734	0.502157	0.343837	-2.68503	3.37271	0.999863	-11.7506	-18.79	-4.71107	5.18e-05	-1.70166	-3.97845	0.575132	0.277059
C3H/HeOuJ versus BALB/b	0.262937	-6.17774	6.70361	1	-2.69493	-5.29144	-0.0984308	0.0367023	8.12448	-0.061331	16.3103	0.0530728	-0.545807	-2.47485	1.38323	0.978115	-5.91427	-12.8083	0.9798	0.141865	-2.68636	-6.0159	0.643182	0.196488	-20.7029	-28.4412	-12.9647	2.9e-10	-4.20799	-6.71079	-1.70518	4.48e-05
SJL/J versus BALB/b	-1.59924	-8.16176	4.96328	0.989901	2.77884	0.133219	5.42447	0.0330723	-1.22424	-9.56491	7.11643	0.999393	0.906717	-1.05882	2.87225	0.80397	-11.5052	-18.5297	-4.48074	7.53381e-05	-2.83917	-6.2317	0.553361	0.162733	-18.2541	-26.1388	-10.3694	1.22e-08	-3.33788	-5.88804	-0.787731	0.00292468
SJL/J versus C3H/HeOuJ	-1.86218	-8.15581	4.43145	0.97261	5.47378	2.93655	8.011	1.01564e-07	-9.34872	-17.3476	-1.34979	0.0115519	1.45252	-0.432478	3.33752	0.243451	-5.59096	-12.3276	1.14571	0.170136	-0.15281	-3.40634	3.10072	0.999999	2.44885	-5.11277	10.0105	0.957417	0.870103	-1.57556	3.31577	0.933878
