# Supplementary material for: Cell-intrinsic regulation of peripheral memory-phenotype T cell frequencies
Source: PLoS One. 2018 Dec 17;13(12):e0200227. doi: 10.1371/journal.pone.0200227 (PMC6296671; doi:10.1371/journal.pone.0200227)
Supplement: S7 Table — (XLSX) [file pone.0200227.s022.xlsx]

## Sheet: nCD4 transcriptome CBA vs SJL
List of differentially expressed genes in naïve CD4 T cells between SJL/J and CBA/CaJ
ID	Adj.P.Val	P.Val	t	B	logFC	Gene.symbol	Gene.title	Gene.ID
10439321	1.01e-05	8.03e-10	33.9	10.5858	-3.77	Slc15a2	solute carrier family 15 (H+/peptide transporter), member 2	57738
10543333	1.01e-05	8.1e-10	-33.9	10.5824	5.9	Aass	aminoadipate-semialdehyde synthase	30956
10362097	1.03e-05	1.24e-09	-32.1	10.4164	5.09	H60b	histocompatibility 60b	667281
10414953	1.71e-05	2.88e-09	28.8	10.0525	-4.01	Trav14-1	T cell receptor alpha variable 14-1	436467
10375123	1.71e-05	3.58e-09	-28	9.95126	4.15	C530030P08Rik	RIKEN cDNA C530030P08 gene	97730
10425040	1.71e-05	5.98e-09	-26.2	9.6982	3.05	Apol7e	apolipoprotein L 7e	666348
10349648	1.71e-05	6.15e-09	-26.1	9.68337	3.02	Ctse	cathepsin E	13034
10495794	1.71e-05	6.18e-09	26.1	9.68132	-3.22	Pde5a	phosphodiesterase 5A, cGMP-specific	242202
10566585	2.39e-05	1.05e-08	-24.4	9.39704	3.01	Gm1966	predicted gene 1966	434223
10429568	3.9e-05	1.88e-08	-22.7	9.06688	4.18	Ly6c2	lymphocyte antigen 6 complex, locus C2	100041546
10566366	4.36e-05	2.27e-08	-22.1	8.9523	3.02	Trim30d	tripartite motif-containing 30D	209387
10512470	5.51e-05	3.1e-08	21.2	8.76124	-2.37	Cd72	CD72 antigen	12517
10388047	0.000121	7.28e-08	-19	8.19922	2.6	Nlrp1a	NLR family, pyrin domain containing 1A	195046
10565994	0.0002885	1.97e-07	-16.7	7.48373	1.9	Art2b	ADP-ribosyltransferase 2b	11872
10396148	0.0003138	2.32e-07	-16.4	7.3579	2.16	Abhd12b	abhydrolase domain containing 12B	100504285
10429564	0.0003138	2.39e-07	-16.3	7.33575	4.15	Ly6a	lymphocyte antigen 6 complex, locus A	110454
10450694	0.0003478	2.79e-07	16	7.21731	-1.78	H2-T9	histocompatibility 2, T region locus 9	15051
10356293	0.000377	3.18e-07	-15.7	7.11686	1.79	A630001G21Rik	RIKEN cDNA A630001G21 gene	319997
10587350	0.0004235	3.74e-07	-15.4	6.98894	2.02	Ddx43	DEAD (Asp-Glu-Ala-Asp) box polypeptide 43	100048658
10496539	0.0005589	5.16e-07	-14.7	6.73097	1.68	Gbp5	guanylate binding protein 5	229898
10540059	0.0005589	5.38e-07	-14.7	6.6971	1.75	Slc41a3	solute carrier family 41, member 3	71699
10437687	0.000583	5.85e-07	14.5	6.62958	-1.81	Litaf	LPS-induced TN factor	56722
10560719	0.0006321	6.59e-07	-14.3	6.53118	1.58	Igsf23	immunoglobulin superfamily, member 23	70080
10444780	0.0007777	8.43e-07	-13.8	6.32799	1.83	H2-L	histocompatibility 2, D region locus L	14980
10548785	0.0010412	1.21e-06	13.2	6.02095	-1.59	Dynlt1a	dynein light chain Tctex-type 1A	100310872
10444814	0.001084	1.3e-06	13	5.95744	-3.61	H2-Q4	histocompatibility 2, Q region locus 4	15015
10440953	0.0014648	1.91e-06	-12.4	5.62604	1.41	Donson	downstream neighbor of SON	60364
10563314	0.0014648	1.94e-06	-12.4	5.61342	2.02	Dhdh	dihydrodiol dehydrogenase (dimeric)	71755
10527732	0.0015609	2.13e-06	12.2	5.53126	-1.44	Fry	FRY microtubule binding protein	320365
10560856	0.0015781	2.22e-06	-12.2	5.496	1.47	Irgc1	immunity-related GTPase family, cinema 1	210145
10583732	0.0015982	2.37e-06	12.1	5.43636	-1.35	Ldlr	low density lipoprotein receptor	16835
10531610	0.0015982	2.44e-06	12	5.41195	-1.49	Rasgef1b	RasGEF domain family, member 1B	320292
10597288	0.0017669	2.77e-06	-11.8	5.29942	1.48	Mlh1	mutL homolog 1	17350
10590620	0.0018616	2.99e-06	-11.7	5.23001	1.79	Ccr9	chemokine (C-C motif) receptor 9	12769
10450735	0.0018799	3.09e-06	-11.6	5.19906	1.54	H2-T3-like	MHC class I antigen	547348
10531972	0.0020219	3.41e-06	11.5	5.11175	-1.87	Gbp8	guanylate-binding protein 8	76074
10597258	0.0021361	3.71e-06	11.4	5.03541	-1.31	Tmie	transmembrane inner ear	20776
10356267	0.0021731	3.92e-06	11.3	4.98395	-1.29	A530032D15Rik	RIKEN cDNA A530032D15Rik gene	381287
10389143	0.0022346	4.12e-06	-11.2	4.93858	1.55	Slfn8	schlafen 8	276950
10496569	0.0022515	4.25e-06	-11.1	4.91211	1.37	Gbp7	guanylate binding protein 7	229900
10357488	0.002306	4.44e-06	-11.1	4.87106	1.36	Cd55	CD55 molecule, decay accelerating factor for complement	13136
10361191	0.0025627	5.08e-06	-10.9	4.74713	1.31	Syt14	synaptotagmin XIV	329324
10502791	0.0025627	5.14e-06	10.9	4.73687	-2.34	Ifi44	interferon-induced protein 44	99899
10424676	0.0025898	5.3e-06	-10.8	4.70893	1.21	Ly6e	lymphocyte antigen 6 complex, locus E	17069
10587639	0.002705	5.64e-06	-10.7	4.65089	1.72	Nt5e	5' nucleotidase, ecto	23959
10489065	0.0029873	6.35e-06	10.6	4.54137	-1.27	Ndrg3	N-myc downstream regulated gene 3	29812
10389795	0.0030986	6.71e-06	10.5	4.49002	-1.16	Stxbp4	syntaxin binding protein 4	20913
10439744	0.0034965	7.72e-06	10.3	4.36024	-1.46	Cd96	CD96 antigen	84544
10469151	0.0038739	8.7e-06	10.1	4.24724	-1.7	Itih5	inter-alpha (globulin) inhibitor H5	209378
10563085	0.0039479	9.03e-06	-10.1	4.21281	1.37	Mup1	major urinary protein 1	17840
10426999	0.0039809	9.26e-06	-10	4.18859	1.18	Acvrl1	activin A receptor, type II-like 1	11482
10347925	0.00416	9.85e-06	9.95	4.13099	-2.79	LOC101055758	component of Sp100-rs-like	101055758
10423293	0.0041947	1.03e-05	9.9	4.09321	-1.38	Myo10	myosin X	17909
10345504	0.0041947	1.04e-05	9.88	4.08289	-1.22	Cox5b	cytochrome c oxidase subunit Vb	12859
10419198	0.0041947	1.04e-05	9.87	4.07627	-1.23	Ero1l	ERO1-like (S. cerevisiae)	50527
10363181	0.0046091	1.18e-05	-9.7	3.95683	1.07	Stard6	StAR-related lipid transfer (START) domain containing 6	170461
10471675	0.0048155	1.28e-05	9.6	3.88306	-1.22	Glo1	glyoxalase 1	109801
10531952	0.0048155	1.29e-05	-9.59	3.87153	1.2	Abcg3	ATP-binding cassette, sub-family G (WHITE), member 3	27405
10492556	0.0050706	1.38e-05	9.5	3.80812	-1.35	1110032F04Rik	RIKEN cDNA 1110032F04 gene	68725
10380477	0.0057424	1.61e-05	9.3	3.66116	-1.15	Ppp1r9b	protein phosphatase 1, regulatory subunit 9B	217124
10407120	0.0058936	1.68e-05	9.25	3.62254	-1.38	Rps3a1	ribosomal protein S3A1	20091
10444824	0.0060209	1.74e-05	-9.21	3.58852	1.59	H2-Q6	histocompatibility 2, Q region locus 6	110557
10479176	0.0061689	1.81e-05	9.16	3.55183	-1.25	Gm14296	predicted gene 14296	102639598
10537558	0.0063132	1.87e-05	-9.11	3.51641	1.1	Trbv1	T cell receptor beta, variable 1	621968
10381096	0.0065413	1.97e-05	9.05	3.46916	-1.02	Igfbp4	insulin-like growth factor binding protein 4	16010
10395273	0.0069881	2.13e-05	-8.95	3.3924	1.08	Gdap10	ganglioside-induced differentiation-associated-protein 10	100504486
10500345	0.0070185	2.17e-05	-8.93	3.37553	1.11	Terc	telomerase RNA component	21748
10380719	0.007164	2.24e-05	8.89	3.3431	-1.03	Sp6	trans-acting transcription factor 6	83395
10445774	0.0073029	2.32e-05	8.85	3.30823	-1.2	B430306N03Rik	RIKEN cDNA B430306N03 gene	320148
10441511	0.0073029	2.38e-05	8.81	3.28338	-1.29	Tmem181c-ps	transmembrane protein 181C, pseudogene	100040525
10566580	0.0073029	2.42e-05	-8.8	3.26925	1.34	Gm4759	GTPase, very large interferon inducible 1 pseudogene	209380
10491952	0.0073029	2.43e-05	-8.79	3.26622	1.08	Mgst2	microsomal glutathione S-transferase 2	211666
10402268	0.0073029	2.46e-05	8.78	3.25274	-1.08	Lgmn	legumain	19141
10397230	0.0073029	2.46e-05	-8.78	3.25243	1.01	Bbof1	basal body orientation factor 1	72873
10502156	0.0076184	2.6e-05	8.71	3.19971	-1.02	Ccdc109b	coiled-coil domain containing 109B	66815
10458033	0.0077228	2.66e-05	8.68	3.17503	-1.29	Stard4	StAR-related lipid transfer (START) domain containing 4	170459
10375058	0.0077681	2.71e-05	-8.66	3.15805	1.06	Hba-a2	hemoglobin alpha, adult chain 2	110257
10383360	0.0078356	2.77e-05	8.63	3.13721	-0.967	Ccdc137	coiled-coil domain containing 137	67291
10440566	0.0079428	2.87e-05	8.59	3.10322	-1.07	Ltn1	listerin E3 ubiquitin protein ligase 1	78913
10586240	0.0081356	2.97e-05	8.55	3.06895	-0.952	Dennd4a	DENN/MADD domain containing 4A	102442
10588283	0.0085248	3.21e-05	-8.46	2.99442	0.991	Rab6b	RAB6B, member RAS oncogene family	270192
10357808	0.0085248	3.22e-05	-8.45	2.99035	1.04	Snrpe	small nuclear ribonucleoprotein E	20643
10488415	0.0085248	3.22e-05	8.45	2.98896	-1.2	Cst3	cystatin C	13010
10346799	0.0085248	3.25e-05	8.44	2.98104	-1.14	Icos	inducible T cell co-stimulator	54167
10440238	0.0085798	3.3e-05	-8.42	2.96445	0.937	Nsun3	NOL1/NOP2/Sun domain family member 3	106338
10526232	0.0090019	3.58e-05	8.33	2.88617	-1.2	Wbscr27	Williams Beuren syndrome chromosome region 27 (human)	79565
10490923	0.0090019	3.59e-05	-8.33	2.88343	1.37	Car2	carbonic anhydrase 2	12349
10564909	0.0090019	3.62e-05	-8.32	2.87484	0.982	Man2a2	mannosidase 2, alpha 2	140481
10535389	0.0090019	3.65e-05	8.31	2.86738	-1.14	Rnf216	ring finger protein 216	108086
10366073	0.0092072	3.77e-05	8.27	2.83549	-0.989	Cep290	centrosomal protein 290	216274
10362428	0.0093592	3.87e-05	-8.24	2.80831	1.16	Trdn	triadin	76757
10519060	0.0093592	3.92e-05	-8.22	2.79682	0.962	Tnfrsf14	tumor necrosis factor receptor superfamily, member 14 (herpesvirus entry mediator)	230979
10433656	0.0093592	3.94e-05	-8.22	2.79079	1.43	Mkl2	MKL/myocardin-like 2	239719
10584435	0.0093693	3.98e-05	8.21	2.78039	-1.11	Vwa5a	von Willebrand factor A domain containing 5A	67776
10412466	0.0098077	4.25e-05	8.13	2.71681	-1.04	Hmgcs1	3-hydroxy-3-methylglutaryl-Coenzyme A synthase 1	208715
10440926	0.0098449	4.31e-05	-8.12	2.70396	0.962	Dnajc28	DnaJ heat shock protein family (Hsp40) member C28	246738
10492426	0.0100226	4.46e-05	-8.08	2.67005	1.07	Acsf2	acyl-CoA synthetase family member 2	264895
10461594	0.0100226	4.52e-05	-8.06	2.657	1.29	Ms4a4c	membrane-spanning 4-domains, subfamily A, member 4C	64380
10496592	0.0100226	4.57e-05	-8.05	2.6444	1.04	Gbp2	guanylate binding protein 2	14469
10509838	0.0100226	4.58e-05	8.05	2.64296	-0.902	Padi2	peptidyl arginine deiminase, type II	18600
10455961	0.0100226	4.61e-05	-8.04	2.63728	0.91	Iigp1	interferon inducible GTPase 1	60440
10554281	0.0100226	4.62e-05	-8.04	2.63328	0.918	Fanci	Fanconi anemia, complementation group I	208836
10582862	0.0101419	4.72e-05	8.01	2.61299	-0.951	Sp140	Sp140 nuclear body protein	434484
10596637	0.0103981	4.91e-05	7.97	2.57304	-0.909	Mapkapk3	mitogen-activated protein kinase-activated protein kinase 3	102626
10502801	0.0103981	4.92e-05	7.96	2.57134	-1.05	Ifi44l	interferon-induced protein 44 like	15061
10506134	0.0104047	4.97e-05	7.95	2.56234	-1.61	Atg4c	autophagy related 4C, cysteine peptidase	242557
10514713	0.0104224	5.04e-05	7.94	2.54906	-0.898	Wdr78	WD repeat domain 78	242584
10365428	0.0104224	5.06e-05	-7.93	2.54413	0.875	Btbd11	BTB (POZ) domain containing 11	74007
10550906	0.0105785	5.18e-05	-7.91	2.52121	1.02	Plaur	plasminogen activator, urokinase receptor	18793
10485955	0.0107826	5.32e-05	7.88	2.49413	-0.93	Scg5	secretogranin V	20394
10383632	0.0119531	5.95e-05	7.75	2.3836	-1.36	Sfi1	Sfi1 homolog, spindle assembly associated (yeast)	78887
10455007	0.0121142	6.08e-05	7.73	2.36227	-1.01	Zmat2	zinc finger, matrin type 2	66492
10357480	0.0128017	6.47e-05	-7.66	2.29929	1.19	Cd55b	CD55 molecule, decay accelerating factor for complement B	13137
10462035	0.0129408	6.67e-05	-7.63	2.26975	0.858	Ldhb	lactate dehydrogenase B	16832
10479217	0.0129408	6.72e-05	7.62	2.26178	-0.913	Zfp965	zinc finger protein 965	100503949
10587627	0.0129408	6.75e-05	7.62	2.25731	-0.841	Cyb5r4	cytochrome b5 reductase 4	266690
10452030	0.0134951	7.09e-05	7.56	2.20776	-0.874	Plin3	perilipin 3	66905
10446713	0.013682	7.29e-05	7.53	2.18039	-2.69	Snord53	small nucleolar RNA, C/D box 53	100217456
10372121	0.013682	7.31e-05	7.53	2.17754	-0.956	Tmtc3	transmembrane and tetratricopeptide repeat containing 3	237500
10455588	0.013682	7.36e-05	-7.52	2.17136	0.853	Hspe1	heat shock protein 1 (chaperonin 10)	15528
10360443	0.0138978	7.53e-05	7.5	2.14826	-0.842	Fh1	fumarate hydratase 1	14194
10594501	0.0140356	7.66e-05	7.48	2.131	-1.04	Hacd3	3-hydroxyacyl-CoA dehydratase 3	57874
10461898	0.0143074	7.88e-05	7.45	2.10213	-1.28	Rfk	riboflavin kinase	54391
10384064	0.0143074	7.92e-05	7.44	2.09716	-0.957	Camk2b	calcium/calmodulin-dependent protein kinase II, beta	12323
10468885	0.0146218	8.16e-05	-7.41	2.06814	0.858	Zfp950	zinc finger protein 950	414758
10436050	0.0148205	8.33e-05	-7.39	2.04742	1.14	Dppa4	developmental pluripotency associated 4	73693
10355162	0.0148223	8.39e-05	7.38	2.03962	-0.881	Plekhm3	pleckstrin homology domain containing, family M, member 3	241075
10444284	0.0148223	8.45e-05	-7.38	2.03307	1.4	H2-Ob	histocompatibility 2, O region beta locus	15002
10504450	0.0148357	8.51e-05	7.37	2.02512	-1.02	Glipr2	GLI pathogenesis-related 2	384009
10401138	0.0152377	8.8e-05	7.33	1.99129	-1.27	Atp6v1d	ATPase, H+ transporting, lysosomal V1 subunit D	73834
10527229	0.0154946	9.02e-05	7.31	1.96653	-0.833	Fam220a	family with sequence similarity 220, member A	67238
10566254	0.0154946	9.08e-05	-7.3	1.96064	1.04	Hbb-bt	hemoglobin, beta adult t chain	101488143
10542140	0.0157034	9.29e-05	7.28	1.93722	-0.914	Klrb1f	killer cell lectin-like receptor subfamily B member 1F	232408
10555568	0.0157034	9.42e-05	-7.26	1.92358	0.892	Rpl31	ribosomal protein L31	114641
10455954	0.0157034	9.47e-05	-7.26	1.91811	0.822	Gm4951	predicted gene 4951	240327
10444223	0.0157034	9.5e-05	-7.25	1.91475	1.1	H2-Oa	histocompatibility 2, O region alpha locus	15001
10461439	0.0157034	9.51e-05	7.25	1.91334	-1.04	Fads1	fatty acid desaturase 1	76267
10530145	0.0160772	9.87e-05	-7.21	1.87644	0.882	Tlr1	toll-like receptor 1	21897
10532753	0.0162685	0.000101	7.19	1.85797	-0.803	Coro1c	coronin, actin binding protein 1C	23790
10395466	0.0165957	0.000104	-7.16	1.82678	0.802	Dock4	dedicator of cytokinesis 4	238130
10351039	0.0165957	0.000104	-7.16	1.82493	0.974	Gas5	growth arrest specific 5	14455
10450733	0.0167461	0.000106	-7.14	1.80869	0.876	Gm11127	predicted gene 11127	100529082
10516932	0.0167461	0.000106	-7.14	1.80199	0.827	Sesn2	sestrin 2	230784
10600122	0.0167461	0.000107	7.13	1.79454	-1.52	Xlr3b	X-linked lymphocyte-regulated 3B	574437
10529218	0.0167461	0.000108	7.13	1.79033	-0.951	Supt7l	suppressor of Ty 7-like	72195
10463462	0.0170321	0.00011	-7.1	1.76697	0.847	Sfxn3	sideroflexin 3	94280
10452980	0.0170714	0.000111	7.09	1.7584	-1.1	Eif2ak2	eukaryotic translation initiation factor 2-alpha kinase 2	19106
10468795	0.0178502	0.000119	-7.02	1.69013	0.831	Rab11fip2	RAB11 family interacting protein 2 (class I)	74998
10506571	0.0178502	0.000119	7.02	1.68987	-0.817	Dhcr24	24-dehydrocholesterol reductase	74754
10352110	0.0178502	0.000119	7.02	1.68961	-1.11	Gm7068	predicted gene 7068	631584
10556491	0.0178502	0.000119	7.02	1.68831	-0.818	Far1	fatty acyl CoA reductase 1	67420
10503410	0.0178502	0.00012	7.01	1.67543	-0.878	Tmem64	transmembrane protein 64	100201
10469197	0.0178502	0.000121	7	1.66931	-0.968	Mir669p-1	microRNA 669p-1	100526552
10520362	0.0178502	0.000122	7	1.66356	-1.07	Insig1	insulin induced gene 1	231070
10447591	0.0178502	0.000123	-6.99	1.65606	0.895	Ftl1	ferritin light polypeptide 1	14325
10485624	0.0178502	0.000123	-6.99	1.65435	0.836	Prrg4	proline rich Gla (G-carboxyglutamic acid) 4 (transmembrane)	228413
10444997	0.0178502	0.000123	-6.99	1.6529	0.862	2410017I17Rik	RIKEN cDNA 2410017I17 gene	675325
10597477	0.0179915	0.000125	6.97	1.63612	-0.829	Gpd1l	glycerol-3-phosphate dehydrogenase 1-like	333433
10576661	0.0179915	0.000126	6.97	1.63325	-0.836	Itgb1	integrin beta 1 (fibronectin receptor beta)	16412
10464128	0.018009	0.000127	6.96	1.62233	-0.811	Casp7	caspase 7	12369
10550332	0.018009	0.000127	6.95	1.62071	-1.01	Slc1a5	solute carrier family 1 (neutral amino acid transporter), member 5	20514
10566333	0.0181103	0.000129	6.94	1.6093	-0.864	Trim5	tripartite motif-containing 5	667823
10528548	0.0183088	0.000131	-6.93	1.59258	0.883	Kcnh2	potassium voltage-gated channel, subfamily H (eag-related), member 2	16511
10565627	0.0184621	0.000133	6.91	1.57848	-1.1	Aqp11	aquaporin 11	66333
10445373	0.0186417	0.000135	-6.9	1.56245	0.853	B230354K17Rik	RIKEN cDNA B230354K17 gene	105246278
10415636	0.0186417	0.000135	6.89	1.55744	-0.852	Il17d	interleukin 17D	239114
10601303	0.0197168	0.000144	6.83	1.49508	-0.817	Chic1	cysteine-rich hydrophobic domain 1	12212
10561777	0.0198223	0.000146	6.81	1.47885	-0.771	Zfp940	zinc finger protein 940	233057
10393648	0.0198223	0.000146	6.81	1.47859	-0.79	Sgsh	N-sulfoglucosamine sulfohydrolase (sulfamidase)	27029
10447294	0.020119	0.000149	6.79	1.45778	-1.04	Prkce	protein kinase C, epsilon	18754
10498935	0.020119	0.00015	6.79	1.45114	-0.857	Gucy1b3	guanylate cyclase 1, soluble, beta 3	54195
10477994	0.020119	0.000151	6.78	1.44714	-0.769	Ctnnbl1	catenin, beta like 1	66642
10414784	0.0201218	0.000152	6.78	1.44158	-1.29	Trav4d-4	T cell receptor alpha variable 4D-4	195296
10473547	0.0202993	0.000154	6.76	1.4273	-0.768	Srp9	signal recognition particle 9	27058
10373702	0.0203045	0.000155	6.76	1.42169	-1.34	Pisd-ps1	phosphatidylserine decarboxylase, pseudogene 1	236604
10358982	0.0203265	0.000156	-6.75	1.41526	0.97	Mr1	major histocompatibility complex, class I-related	15064
10498576	0.0207263	0.000161	6.72	1.38493	-0.89	Lxn	latexin	17035
10427669	0.0212716	0.000166	-6.69	1.35331	0.85	Spef2	sperm flagellar 2	320277
10431935	0.021741	0.00017	6.66	1.32592	-0.81	Amigo2	adhesion molecule with Ig like domain 2	105827
10479228	0.0221938	0.000175	6.64	1.29977	-0.739	Zfp971	zinc finger protein 971	626848
10457038	0.0224521	0.000178	6.62	1.27793	-0.913	Gm10524	predicted gene 10524	100038564
10534324	0.0224521	0.000178	6.62	1.27769	-0.756	Limk1	LIM-domain containing, protein kinase	16885
10565862	0.0224632	0.000181	6.6	1.2633	-0.748	Pold3	polymerase (DNA-directed), delta 3, accessory subunit	67967
10438098	0.0224632	0.000181	6.6	1.26263	-0.816	Sdf2l1	stromal cell-derived factor 2-like 1	64136
10346960	0.0224632	0.000181	-6.6	1.2619	0.951	Ccnyl1	cyclin Y-like 1	227210
10490294	0.0224667	0.000183	6.59	1.25187	-0.81	Gm4724	predicted gene 4724	100043915
10594447	0.0224667	0.000184	6.59	1.24667	-0.885	Map2k1	mitogen-activated protein kinase kinase 1	26395
10407387	0.0230818	0.00019	-6.56	1.21421	0.803	Gm7120	predicted gene 7120	633640
10357124	0.0232142	0.000192	6.55	1.20344	-0.949	Tsn	translin	22099
10413393	0.0235475	0.000196	-6.53	1.184	0.801	Hesx1	homeobox gene expressed in ES cells	15209
10414909	0.0235664	0.000198	6.52	1.1715	-0.869	Trav3n-3	T cell receptor alpha variable 3N-3	100043282
10406198	0.0235664	0.000198	-6.51	1.16922	0.764	Mir692-3	microRNA 692-3	100124641
10523078	0.0237405	0.000201	-6.5	1.15619	0.975	Afp	alpha fetoprotein	11576
10497520	0.0242803	0.000208	6.47	1.1228	-0.996	Ect2	ect2 oncogene	13605
10520288	0.0242803	0.000208	6.47	1.1189	-0.831	Galnt11	UDP-N-acetyl-alpha-D-galactosamine:polypeptide N-acetylgalactosaminyltransferase 11	231050
10568169	0.0245144	0.000211	6.45	1.10437	-0.903	Qprt	quinolinate phosphoribosyltransferase	67375
10436402	0.0246843	0.000215	6.44	1.08839	-0.837	Cldnd1	claudin domain containing 1	224250
10359078	0.0246843	0.000215	-6.44	1.08789	0.746	Cep350	centrosomal protein 350	74081
10399036	0.0249354	0.000218	-6.42	1.07288	0.736	Uevld	UEV and lactate/malate dehyrogenase domains	54122
10560260	0.0249544	0.000219	6.42	1.06744	-0.803	Sae1	SUMO1 activating enzyme subunit 1	56459
10436282	0.0251514	0.000223	-6.4	1.05015	0.994	Impg2	interphotoreceptor matrix proteoglycan 2	224224
10355550	0.025444	0.000228	-6.38	1.02927	0.716	Cxcr1	chemokine (C-X-C motif) receptor 1	227288
10503264	0.025444	0.000228	6.38	1.02916	-0.756	Ccne2	cyclin E2	12448
10497481	0.0256167	0.000231	6.37	1.01536	-0.715	2810416G20Rik	RIKEN cDNA 2810416G20 gene	100040353
10504373	0.0256167	0.000231	-6.37	1.01314	0.798	Gm12472	predicted gene 12472	100038450
10459866	0.0259335	0.000235	6.35	0.99607	-0.748	Slc14a1	solute carrier family 14 (urea transporter), member 1	108052
10498599	0.0264749	0.000242	6.32	0.96525	-0.81	Ift80	intraflagellar transport 80	68259
10520271	0.0264749	0.000243	-6.32	0.96059	0.882	2900005J15Rik	RIKEN cDNA 2900005J15 gene	67261
10352815	0.0264749	0.000244	6.32	0.95685	-0.807	Irf6	interferon regulatory factor 6	54139
10400941	0.0264749	0.000245	6.31	0.95263	-0.827	Dhrs7	dehydrogenase/reductase (SDR family) member 7	66375
10423921	0.0266722	0.000248	-6.3	0.94004	0.736	Oxr1	oxidation resistance 1	170719
10564235	0.0268592	0.000252	-6.29	0.92472	0.71	Mir344-2	microRNA 344-2	100124439
10384486	0.027044	0.000255	6.28	0.91336	-0.713	Etaa1	Ewing tumor-associated antigen 1	68145
10456699	0.0270945	0.000258	-6.27	0.90238	0.7	Acaa2	acetyl-Coenzyme A acyltransferase 2 (mitochondrial 3-oxoacyl-Coenzyme A thiolase)	52538
10363905	0.0270945	0.000258	6.26	0.90003	-0.784	Zwint	ZW10 interactor	52696
10506274	0.0278304	0.000267	-6.23	0.8668	0.877	Dnajc6	DnaJ heat shock protein family (Hsp40) member C6	72685
10589004	0.0281947	0.000272	6.22	0.84924	-0.736	Qars	glutaminyl-tRNA synthetase	97541
10502205	0.0289105	0.00028	6.19	0.81934	-0.896	Hadh	hydroxyacyl-Coenzyme A dehydrogenase	15107
10566846	0.02922	0.000285	6.17	0.79998	-0.686	Dennd5a	DENN/MADD domain containing 5A	19347
10552964	0.0297081	0.000291	-6.15	0.77882	0.794	Gm10252	predicted gene 10252	100049568
10585860	0.0299618	0.000295	6.14	0.76593	-0.753	Adpgk	ADP-dependent glucokinase	72141
10594540	0.0302123	0.000298	6.13	0.75324	-0.825	Plekho2	pleckstrin homology domain containing, family O member 2	102595
10456254	0.0303301	0.000301	6.12	0.7451	-0.685	Nedd4l	neural precursor cell expressed, developmentally down-regulated gene 4-like	83814
10413086	0.0306339	0.000305	-6.11	0.73075	0.725	Adk	adenosine kinase	11534
10545339	0.0315641	0.000315	-6.08	0.69598	0.744	Mrpl35	mitochondrial ribosomal protein L35	66223
10489041	0.0321153	0.000322	6.06	0.67414	-0.89	Pdcd10	programmed cell death 10	56426
10523060	0.0322801	0.000325	6.05	0.66454	-0.881	Gm9958	predicted gene 9958	791294
10591816	0.0322801	0.000326	6.05	0.66072	-0.674	Dpy19l1	dpy-19-like 1 (C. elegans)	244745
10561356	0.0326796	0.000332	6.03	0.64392	-0.692	Psmc4	proteasome (prosome, macropain) 26S subunit, ATPase, 4	23996
10597095	0.0326796	0.000333	-6.03	0.64001	0.676	3000002C10Rik	glyceraldehyde-3-phosphate dehydrogenase pseudogene	378954
10591472	0.03268	0.000335	6.02	0.63286	-0.833	Cdc37	cell division cycle 37	12539
10585428	0.03268	0.000336	6.02	0.63195	-0.684	Dnaja4	DnaJ heat shock protein family (Hsp40) member A4	58233
10499431	0.0327631	0.000338	6.02	0.62535	-0.88	Syt11	synaptotagmin XI	229521
10479221	0.0337784	0.000355	5.97	0.57419	-0.7	Gm14403	predicted gene 14403	433520
10485645	0.0337784	0.000356	5.97	0.57061	-0.754	Rcn1	reticulocalbin 1	19672
10511368	0.0337784	0.000359	5.96	0.56225	-0.668	Impad1	inositol monophosphatase domain containing 1	242291
10530819	0.0337784	0.000361	5.96	0.55709	-0.731	Hopx	HOP homeobox	74318
10384138	0.0337784	0.000361	5.96	0.55682	-0.773	Tmed4	transmembrane emp24 protein transport domain containing 4	103694
10500034	0.0337784	0.000362	5.95	0.55488	-0.813	Psmb4	proteasome (prosome, macropain) subunit, beta type 4	19172
10385325	0.035393	0.000382	-5.91	0.49929	0.792	Pttg1	pituitary tumor-transforming gene 1	30939
10411332	0.0355496	0.000385	5.9	0.49094	-0.664	Hmgcr	3-hydroxy-3-methylglutaryl-Coenzyme A reductase	15357
10355312	0.0356627	0.000388	5.89	0.48389	-0.722	Ikzf2	IKAROS family zinc finger 2	22779
10560886	0.0359598	0.000392	-5.88	0.47158	0.726	Cd177	CD177 antigen	68891
10586448	0.0364629	0.0004	-5.86	0.45311	1.03	2810417H13Rik	RIKEN cDNA 2810417H13 gene	68026
10498076	0.0367109	0.000405	-5.85	0.43908	0.804	Maml3	mastermind like 3 (Drosophila)	433586
10538890	0.0368434	0.000408	-5.85	0.43164	0.793	Notch4	notch 4	18132
10474541	0.0369698	0.000412	5.84	0.42196	-0.732	Nop10	NOP10 ribonucleoprotein	66181
10451481	0.0369698	0.000412	5.84	0.42071	-0.666	Gltscr1l	GLTSCR1-like	210982
10535034	0.0369953	0.000414	5.83	0.41631	-0.663	Zfp68	zinc finger protein 68	24135
10594144	0.0375096	0.000421	5.82	0.39844	-0.709	Bbs4	Bardet-Biedl syndrome 4 (human)	102774
10464594	0.0376976	0.000425	5.81	0.38963	-1.02	BC021614	cDNA sequence BC021614	225884
10580077	0.0382799	0.000434	5.79	0.36851	-0.746	Rln3	relaxin 3	212108
10585214	0.0382799	0.000437	5.79	0.36104	-0.795	Cryab	crystallin, alpha B	12955
10408329	0.0382799	0.000438	-5.78	0.35952	1.51	Top2a	topoisomerase (DNA) II alpha	21973
10494413	0.0382799	0.000438	-5.78	0.35934	1.05	Rnu1b6	U1b6 small nuclear RNA	19847
10467149	0.0388894	0.000446	-5.77	0.33949	0.906	Ifit1bl2	interferon induced protein with tetratricopeptide repeats 1B like 2	112419
10586604	0.0389482	0.000449	5.76	0.33435	-0.659	Rps27l	ribosomal protein S27-like	67941
10393970	0.040073	0.000463	5.73	0.30149	-0.723	Fasn	fatty acid synthase	14104
10360789	0.0403468	0.000468	5.72	0.29091	-0.655	Degs1	delta(4)-desaturase, sphingolipid 1	13244
10566346	0.0412011	0.000479	5.7	0.2658	-0.938	Trim12c	tripartite motif-containing 12C	319236
10563094	0.041489	0.000484	5.69	0.25509	-0.73	Rps11	ribosomal protein S11	27207
10501007	0.0418229	0.00049	-5.68	0.24274	0.869	Chil5	chitinase-like 5	229687
10554658	0.0418229	0.000492	5.68	0.23979	-0.633	A530021J07Rik	Riken cDNA A530021J07 gene	330578
10395978	0.0419573	0.000497	5.67	0.22948	-0.92	Gm527	predicted gene 527	217648
10606184	0.0420848	0.000503	-5.66	0.21716	0.629	Mir374b	microRNA 374b	751546
10363333	0.0420848	0.000504	-5.66	0.21416	0.858	Sh3rf3	SH3 domain containing ring finger 3	237353
10393844	0.0420848	0.000505	5.66	0.21219	-0.673	Alyref	Aly/REF export factor	21681
10490826	0.0420848	0.000506	5.66	0.21057	-0.642	Zbtb10	zinc finger and BTB domain containing 10	229055
10523750	0.0420848	0.000507	-5.65	0.20905	0.743	D930016D06Rik	RIKEN cDNA D930016D06 gene	100662
10527920	0.0423898	0.000514	5.64	0.1938	-1.01	Cyp51	cytochrome P450, family 51	13121
10568392	0.0423898	0.000515	5.64	0.19137	-0.644	Rgs10	regulator of G-protein signalling 10	67865
10495596	0.0426702	0.000522	-5.63	0.17727	0.728	Frrs1	ferric-chelate reductase 1	20321
10440840	0.0426702	0.000524	5.63	0.17443	-0.667	1110004E09Rik	RIKEN cDNA 1110004E09 gene	68001
10354753	0.0434827	0.000536	-5.61	0.15164	0.775	Boll	bol, boule-like (Drosophila)	75388
10549162	0.0436999	0.00054	-5.6	0.1427	0.624	St8sia1	ST8 alpha-N-acetyl-neuraminide alpha-2,8-sialyltransferase 1	20449
10532954	0.0436999	0.000543	5.59	0.13799	-0.745	Mlec	malectin	109154
10577623	0.0440151	0.000549	5.58	0.12576	-0.654	Gins4	GINS complex subunit 4 (Sld5 homolog)	109145
10441494	0.0449067	0.000562	-5.56	0.10179	0.616	Tulp4	tubby like protein 4	68842
10373157	0.0457388	0.000576	-5.54	0.07628	0.628	Mars	methionine-tRNA synthetase	216443
10383930	0.0458903	0.00058	-5.54	0.06959	0.665	Gm10278	predicted gene 10278	100038587
10551865	0.0462312	0.000586	5.53	0.05869	-0.832	Alkbh6	alkB homolog 6	233065
10489078	0.0464928	0.000592	5.52	0.04894	-0.688	Dsn1	DSN1 homolog, MIS12 kinetochore complex component	66934
10489569	0.0464928	0.000593	-5.52	0.04637	0.624	Pltp	phospholipid transfer protein	18830
10553788	0.0468713	0.0006	-5.51	0.03477	0.672	Atp10a	ATPase, class V, type 10A	11982
10550674	0.0483444	0.000621	5.48	-0.00125	-0.605	Ercc2	excision repair cross-complementing rodent repair deficiency, complementation group 2	13871
10524098	0.0492363	0.000636	-5.46	-0.02565	0.649	Zfp605	zinc finger protein 605	675812
10426098	0.0492731	0.000641	5.45	-0.03281	-0.687	Creld2	cysteine-rich with EGF-like domains 2	76737
10573747	0.0497847	0.000649	5.44	-0.04665	-0.7	Adcy7	adenylate cyclase 7	11513
10481092	0.0498238	0.000653	5.44	-0.05279	-0.606	Agpat2	1-acylglycerol-3-phosphate O-acyltransferase 2 (lysophosphatidic acid acyltransferase, beta)	67512
10419082	0.0498238	0.000654	-5.43	-0.05379	0.632	Fam213a	family with sequence similarity 213, member A	70564

## Sheet: Gene set enrichment
Supplementary information 18
Enrichment results for differentially expressed genes in naïve CD4 T cells between SJL/J and CBA/CaJ
Category	Term	Count	%	PValue	Genes	List Total	Pop Hits	Pop Total	Fold Enrichment	Bonferroni	Benjamini	FDR
INTERPRO	IPR011162:MHC classes I/II-like antigen recognition protein	10	3.47222	1.44017e-07	H60B, H2-Q4, H2-L, H2-OA, H2-T9, H2-OB, GM11127, H2-T3-LIKE, MR1, H2-Q6	250	69	20594	11.9386	9.04387e-05	9.04387e-05	0.00021403
INTERPRO	IPR011161:MHC class I-like antigen recognition	8	2.77778	6.17356e-06	H60B, H2-Q4, H2-L, H2-T9, GM11127, H2-T3-LIKE, MR1, H2-Q6	250	58	20594	11.3622	0.0038695	0.00193663	0.0091744
INTERPRO	IPR003006:Immunoglobulin/major histocompatibility complex, conserved site	9	3.125	8.80515e-06	H2-Q4, H2-L, H2-OA, H2-T9, H2-OB, GM11127, H2-T3-LIKE, MR1, H2-Q6	250	85	20594	8.72216	0.0055144	0.00184152	0.0130849
INTERPRO	IPR001039:MHC class I, alpha chain, alpha1/alpha2	7	2.43056	1.6142e-05	H2-Q4, H2-L, H2-T9, GM11127, H2-T3-LIKE, MR1, H2-Q6	250	45	20594	12.814	0.0100861	0.00253111	0.0239866
UP_KEYWORDS	Lipid biosynthesis	11	3.81944	1.77693e-05	FAR1, CYP51, HACD3, HMGCR, FADS1, FASN, ST8SIA1, HMGCS1, AGPAT2, DHCR24, DEGS1	263	160	22680	5.92871	0.00436174	0.00436174	0.023023
INTERPRO	IPR003597:Immunoglobulin C1-set	9	3.125	3.13219e-05	H2-Q4, H2-L, H2-OA, H2-T9, H2-OB, GM11127, H2-T3-LIKE, MR1, H2-Q6	250	101	20594	7.34044	0.0194783	0.00392636	0.0465387
SMART	SM00407:IGc1	9	3.125	4.68139e-05	H2-Q4, H2-L, H2-OA, H2-T9, H2-OB, GM11127, H2-T3-LIKE, MR1, H2-Q6	140	98	10425	6.83856	0.00667218	0.00667218	0.055427
UP_KEYWORDS	Lipid metabolism	16	5.55556	0.000112994	CYP51, ACAA2, HACD3, LDLR, HMGCR, FADS1, ST8SIA1, HMGCS1, ACSF2, FAR1, INSIG1, FASN, HADH, AGPAT2, DHCR24, DEGS1	263	417	22680	3.30881	0.0274153	0.0138029	0.146319
GOTERM_BP_DIRECT	GO:0006629~lipid metabolic process	17	5.90278	0.000202922	CYP51, ACAA2, HACD3, LDLR, HMGCR, FADS1, ST8SIA1, HMGCS1, ACSF2, FAR1, INSIG1, FASN, HADH, AGPAT2, PLTP, DHCR24, DEGS1	225	459	18082	2.97646	0.208632	0.208632	0.325927
GOTERM_MF_DIRECT	GO:0016491~oxidoreductase activity	20	6.94444	0.000272979	ALKBH6, CYP51, LDHB, CYB5R4, HMGCR, FADS1, AASS, SESN2, DHDH, DHRS7, FAR1, GPD1L, FRRS1, UEVLD, FASN, ERO1L, HADH, DHCR24, DEGS1, OXR1	223	604	17446	2.5905	0.112223	0.112223	0.384835
GOTERM_BP_DIRECT	GO:0016126~sterol biosynthetic process	5	1.73611	0.00032167	CYP51, HMGCR, INSIG1, HMGCS1, DHCR24	225	27	18082	14.8823	0.309918	0.169288	0.516194
UP_KEYWORDS	Cholesterol metabolism	6	2.08333	0.000429934	CYP51, LDLR, HMGCR, INSIG1, HMGCS1, DHCR24	263	55	22680	9.40754	0.100383	0.0346477	0.555678
INTERPRO	IPR003191:Guanylate-binding protein, C-terminal	4	1.38889	0.00057599	GBP8, GBP7, GBP5, GBP2	250	14	20594	23.536	0.303597	0.058522	0.852594
GOTERM_BP_DIRECT	GO:0006695~cholesterol biosynthetic process	5	1.73611	0.000627927	CYP51, HMGCR, INSIG1, HMGCS1, DHCR24	225	32	18082	12.5569	0.515301	0.21448	1.00533
INTERPRO	IPR015894:Guanylate-binding protein, N-terminal	4	1.38889	0.000713577	GBP8, GBP7, GBP5, GBP2	250	15	20594	21.9669	0.361278	0.0620334	1.05525
INTERPRO	IPR016040:NAD(P)-binding domain	10	3.47222	0.000737572	FAR1, GPD1L, LDHB, UEVLD, FASN, AASS, SAE1, HADH, DHDH, DHRS7	250	199	20594	4.1395	0.370838	0.0562753	1.09055
UP_KEYWORDS	Sterol metabolism	6	2.08333	0.000749001	CYP51, LDLR, HMGCR, INSIG1, HMGCS1, DHCR24	263	62	22680	8.34539	0.168333	0.0450352	0.966221
GOTERM_BP_DIRECT	GO:0055114~oxidation-reduction process	20	6.94444	0.000782128	ALKBH6, CYP51, LDHB, CYB5R4, HMGCR, FADS1, AASS, SESN2, DHDH, DHRS7, FAR1, GPD1L, FRRS1, UEVLD, FAM213A, FASN, ERO1L, HADH, DHCR24, DEGS1	225	676	18082	2.37765	0.594302	0.201912	1.25076
GOTERM_CC_DIRECT	GO:0042612~MHC class I protein complex	4	1.38889	0.000983164	H2-Q4, H2-L, MR1, H2-Q6	249	16	19662	19.741	0.246699	0.246699	1.29777
UP_SEQ_FEATURE	region of interest:Alpha-3	4	1.38889	0.00107472	H2-L, H2-T3-LIKE, MR1, H2-Q6	208	18	18012	19.2436	0.497515	0.497515	1.58939
INTERPRO	IPR016054:Ly-6 antigen / uPA receptor -like	5	1.73611	0.00111487	LY6A, LY6E, CD177, PLAUR, LY6C2	250	38	20594	10.8389	0.503677	0.0748843	1.64411
UP_KEYWORDS	GPI-anchor	8	2.77778	0.00123588	LY6A, CD55, ART2B, LY6E, CD177, NT5E, PLAUR, LY6C2	263	140	22680	4.92776	0.262297	0.0590289	1.58967
UP_KEYWORDS	Oxidoreductase	18	6.25	0.00129797	ALKBH6, CYP51, LDHB, CYB5R4, HMGCR, FADS1, AASS, SESN2, DHDH, DHRS7, FAR1, GPD1L, FRRS1, FASN, ERO1L, HADH, DHCR24, DEGS1	263	639	22680	2.42918	0.273493	0.0518582	1.66891
UP_KEYWORDS	NAD	9	3.125	0.00134224	GPD1L, LDHB, CYB5R4, UEVLD, ART2B, FASN, AASS, HADH, DHRS7	263	183	22680	4.2411	0.281373	0.0461051	1.72538
UP_SEQ_FEATURE	region of interest:Alpha-1	4	1.38889	0.00147625	H2-L, H2-T3-LIKE, MR1, H2-Q6	208	20	18012	17.3192	0.611514	0.376714	2.17714
UP_SEQ_FEATURE	region of interest:Alpha-2	4	1.38889	0.00147625	H2-L, H2-T3-LIKE, MR1, H2-Q6	208	20	18012	17.3192	0.611514	0.376714	2.17714
GOTERM_MF_DIRECT	GO:0004857~enzyme inhibitor activity	5	1.73611	0.00148037	CD55, CD55B, LXN, SCG5, FRY	223	39	17446	10.0299	0.475821	0.275998	2.07053
UP_KEYWORDS	Cholesterol biosynthesis	4	1.38889	0.00150215	CYP51, HMGCR, HMGCS1, DHCR24	263	20	22680	17.2471	0.309132	0.0451736	1.92909
UP_KEYWORDS	Steroid metabolism	6	2.08333	0.00166687	CYP51, LDLR, HMGCR, INSIG1, HMGCS1, DHCR24	263	74	22680	6.99209	0.33661	0.0445751	2.13853
UP_SEQ_FEATURE	propeptide:Removed in mature form	10	3.47222	0.00177393	LY6A, CD55, ART2B, GBP5, LY6E, CD177, NT5E, GBP2, PLAUR, LY6C2	208	238	18012	3.63849	0.679003	0.3153	2.61076
GOTERM_CC_DIRECT	GO:0031225~anchored component of membrane	8	2.77778	0.00210781	LY6A, CD55, ART2B, LY6E, CD177, NT5E, PLAUR, LY6C2	249	141	19662	4.48022	0.455393	0.262025	2.76319
GOTERM_MF_DIRECT	GO:0042605~peptide antigen binding	5	1.73611	0.00252699	H2-Q4, H2-L, TRBV1, H2-Q6, DHCR24	223	45	17446	8.69258	0.668179	0.307689	3.51026
GOTERM_CC_DIRECT	GO:0005783~endoplasmic reticulum	30	10.4167	0.00262545	CYP51, CYB5R4, CRELD2, HACD3, ADPGK, HMGCR, ATP10A, TMEM64, TMED4, STARD4, AQP11, INSIG1, IIGP1, ERO1L, MR1, AGPAT2, DHCR24, H2-Q4, MAP2K1, FADS1, CST3, PRKCE, H2-Q6, TRDN, SDF2L1, MLEC, NOTCH4, RCN1, MGST2, DEGS1	249	1323	19662	1.79056	0.530986	0.223046	3.43089
UP_SEQ_FEATURE	lipid moiety-binding region:GPI-anchor amidated glycine	4	1.38889	0.00320059	LY6A, CD55, PLAUR, LY6C2	208	26	18012	13.3225	0.871479	0.401253	4.66415
UP_KEYWORDS	Fatty acid metabolism	7	2.43056	0.00322128	ACAA2, HACD3, FADS1, FASN, HADH, ACSF2, DEGS1	263	124	22680	4.86815	0.547838	0.0763032	4.09468
UP_KEYWORDS	Sterol biosynthesis	4	1.38889	0.00325541	CYP51, HMGCR, HMGCS1, DHCR24	263	26	22680	13.267	0.551631	0.0703263	4.13722
SMART	SM00134:LU	4	1.38889	0.00337898	LY6A, LY6E, PLAUR, LY6C2	140	23	10425	12.9503	0.383694	0.214949	3.92918
GOTERM_CC_DIRECT	GO:0016020~membrane	110	38.1944	0.00381533	LDHB, IMPAD1, ADCY7, HMGCR, TLR1, CTNNBL1, H60B, CHIC1, AQP11, INSIG1, CEP290, H2-L, GBP5, TMIE, PLAUR, CCR9, CEP350, MLEC, RPS11, EIF2AK2, GBP2, BBS4, LITAF, HACD3, ST8SIA1, SFXN3, CD72, ITGB1, GPD1L, ICOS, IMPG2, IIGP1, HSPE1, ERO1L, DNAJA4, H2-Q4, MAP2K1, SYT11, H2-Q6, ABCG3, DOCK4, CORO1C, CD55, MYO10, PSMC4, NOTCH4, SYT14, KLRB1F, BTBD11, DENND5A, ART2B, ACVRL1, LDLR, SLC15A2, ATP10A, MLH1, …	249	6998	19662	1.24122	0.667434	0.240602	4.94968
INTERPRO	IPR004865:Sp100	3	1.04167	0.00388578	A530032D15RIK, A630001G21RIK, SP140	250	8	20594	30.891	0.913276	0.216906	5.62186
GOTERM_BP_DIRECT	GO:0008202~steroid metabolic process	6	2.08333	0.00389698	CYP51, LDLR, HMGCR, INSIG1, HMGCS1, DHCR24	225	84	18082	5.74032	0.988913	0.593592	6.08785
KEGG_PATHWAY	mmu05416:Viral myocarditis	6	2.08333	0.00412506	CD55, H2-OA, CD55B, H2-T9, H2-OB, H2-Q6	105	79	7720	5.58409	0.587116	0.587116	5.10355
GOTERM_CC_DIRECT	GO:0020005~symbiont-containing vacuole membrane	3	1.04167	0.00421989	GBP7, IIGP1, GBP2	249	8	19662	29.6114	0.704149	0.216183	5.46102
UP_KEYWORDS	NADP	8	2.77778	0.00433206	FAR1, CYP51, ART2B, HMGCR, FASN, AASS, DHDH, DHCR24	263	175	22680	3.94221	0.656305	0.0851545	5.47035
UP_KEYWORDS	Lipoprotein	19	6.59722	0.00438812	ART2B, GBP5, LDLR, LY6C2, PLAUR, LY6A, GLIPR2, RGS10, CHIC1, CD55, LY6E, CD177, IIGP1, RAB6B, RPS11, DNAJA4, NT5E, GBP2, DEGS1	263	780	22680	2.10061	0.661033	0.0798508	5.5393
GOTERM_BP_DIRECT	GO:0019882~antigen processing and presentation	5	1.73611	0.00446714	H60B, H2-L, H2-OA, GM11127, MR1	225	54	18082	7.44115	0.994271	0.57699	6.94884
KEGG_PATHWAY	mmu01212:Fatty acid metabolism	5	1.73611	0.00477967	ACAA2, HACD3, FADS1, FASN, HADH	105	51	7720	7.20822	0.641312	0.401094	5.89102
GOTERM_BP_DIRECT	GO:0008203~cholesterol metabolic process	6	2.08333	0.00498591	CYP51, LDLR, HMGCR, INSIG1, HMGCS1, DHCR24	225	89	18082	5.41783	0.996859	0.561022	7.72578
UP_KEYWORDS	Chaperone	8	2.77778	0.00692201	DNAJC28, CRYAB, ALYREF, DNAJC6, SCG5, HSPE1, DNAJA4, CDC37	263	191	22680	3.61197	0.818905	0.114898	8.60754
UP_KEYWORDS	Lyase	7	2.43056	0.00709838	ADCY7, HACD3, FASN, GLO1, GUCY1B3, FH1, CAR2	263	146	22680	4.13459	0.826647	0.110262	8.81764
GOTERM_BP_DIRECT	GO:0001932~regulation of protein phosphorylation	5	1.73611	0.00729848	CORO1C, PPP1R9B, MAP2K1, CCNYL1, SESN2	225	62	18082	6.481	0.999785	0.652069	11.1158
GOTERM_MF_DIRECT	GO:0016616~oxidoreductase activity, acting on the CH-OH group of donors, NAD or NADP as acceptor	4	1.38889	0.00768223	GPD1L, LDHB, UEVLD, HMGCR	223	32	17446	9.77915	0.965348	0.568547	10.3193
UP_SEQ_FEATURE	mutagenesis site	18	6.25	0.0079498	DENND5A, LITAF, LIMK1, LGMN, PTTG1, STXBP4, ITGB1, PPP1R9B, IRF6, ADK, IMPG2, NOTCH4, HOPX, IIGP1, CEP290, SCG5, MR1, NEDD4L	208	772	18012	2.01908	0.993953	0.639996	11.2123
KEGG_PATHWAY	mmu01130:Biosynthesis of antibiotics	9	3.125	0.00806845	CYP51, ACAA2, LDHB, HMGCR, ADPGK, HMGCS1, AASS, FH1, HADH	105	214	7720	3.09212	0.823362	0.438915	9.75699
UP_SEQ_FEATURE	domain:Ig-like C1-type	4	1.38889	0.00808085	H2-L, H2-T3-LIKE, MR1, H2-Q6	208	36	18012	9.62179	0.994443	0.579142	11.3869
GOTERM_CC_DIRECT	GO:0005794~Golgi apparatus	26	9.02778	0.00864916	H2-Q4, DENND5A, IMPAD1, CRELD2, GBP5, PDCD10, LITAF, MAP2K1, LDLR, LIMK1, CRYAB, TLR1, ST8SIA1, H2-Q6, PRKCE, MAN2A2, GLIPR2, SLC1A5, FASN, SPEF2, IIGP1, RAB6B, DYNLT1A, GALNT11, GBP2, DHCR24	249	1190	19662	1.72526	0.918062	0.340956	10.8954
GOTERM_MF_DIRECT	GO:0016829~lyase activity	7	2.43056	0.00878141	ADCY7, HACD3, FASN, GLO1, GUCY1B3, FH1, CAR2	223	139	17446	3.9398	0.978627	0.53658	11.7121
UP_SEQ_FEATURE	region of interest:Connecting peptide	4	1.38889	0.00938903	H2-L, H2-T3-LIKE, MR1, H2-Q6	208	38	18012	9.11538	0.997612	0.577887	13.1123
UP_KEYWORDS	Steroid biosynthesis	4	1.38889	0.00954226	CYP51, HMGCR, HMGCS1, DHCR24	263	38	22680	9.07745	0.905454	0.137066	11.6834
GOTERM_BP_DIRECT	GO:0002474~antigen processing and presentation of peptide antigen via MHC class I	4	1.38889	0.00991247	H2-Q4, H2-L, MR1, H2-Q6	225	36	18082	8.92938	0.99999	0.720914	14.807
INTERPRO	IPR016039:Thiolase-like	3	1.04167	0.010402	ACAA2, FASN, HMGCS1	250	13	20594	19.0098	0.998594	0.449524	14.3926
GOTERM_BP_DIRECT	GO:0086005~ventricular cardiac muscle cell action potential	3	1.04167	0.010892	GPD1L, NEDD4L, KCNH2	225	13	18082	18.5456	0.999997	0.717122	16.1527
GOTERM_CC_DIRECT	GO:0070062~extracellular exosome	48	16.6667	0.0108953	SGSH, LDHB, FTL1, LXN, SLC15A2, LGMN, ITGB1, CDC37, GPD1L, GLIPR2, SLC1A5, PSMB4, UEVLD, TMED4, NDRG3, FAM213A, RPL31, CD177, FASN, GLO1, HSPE1, FH1, NEDD4L, NT5E, CAR2, MARS, ACAA2, H2-Q4, PDCD10, MAP2K1, CRYAB, CST3, PADI2, STXBP4, H2-Q6, ATP6V1D, PLAUR, RPS3A1, HBA-A2, CD55, CD55B, IRF6, CTSE, QPRT, RPS11, HBB-BT, SNRPE, SRP9	249	2674	19662	1.41745	0.957365	0.362834	13.5394
UP_SEQ_FEATURE	signal peptide	50	17.3611	0.0121494	ART2B, ACVRL1, CRELD2, LDLR, ADPGK, LGMN, TLR1, ITGB1, LY6A, H60B, CD96, IL17D, TMED4, PRRG4, LY6E, CD177, FAM213A, RLN3, ICOS, IMPG2, ITIH5, SCG5, TRBV1, H2-T3-LIKE, ERO1L, MR1, NT5E, PLTP, DHCR24, H2-L, MUP1, TMIE, CST3, TNFRSF14, H2-Q6, TRAV4D-4, PLAUR, DHRS7, LY6C2, AFP, AMIGO2, CD55, H2-OA, CD55B, SDF2L1, MLEC, NOTCH4, CTSE, RCN1, IGFBP4	208	3124	18012	1.38598	0.9996	0.623903	16.6508
GOTERM_BP_DIRECT	GO:0006869~lipid transport	6	2.08333	0.0123876	APOL7E, STARD4, LDLR, STARD6, ATP10A, PLTP	225	111	18082	4.34402	0.999999	0.729248	18.169
GOTERM_BP_DIRECT	GO:0006631~fatty acid metabolic process	7	2.43056	0.0131856	ACAA2, HACD3, FADS1, FASN, HADH, ACSF2, DEGS1	225	156	18082	3.6061	1	0.720666	19.2263
GOTERM_MF_DIRECT	GO:0042803~protein homodimerization activity	19	6.59722	0.0136135	PDCD10, IKZF2, HMGCR, CRYAB, SYT11, HMGCS1, ECT2, TRIM12C, GPD1L, GLIPR2, TRIM5, RAB11FIP2, SYT14, CTSE, FASN, QPRT, CAMK2B, KCNH2, TOP2A	223	798	17446	1.86269	0.997462	0.630663	17.5999
GOTERM_BP_DIRECT	GO:0005975~carbohydrate metabolic process	8	2.77778	0.0144331	CHIL5, GPD1L, MAN2A2, LDHB, UEVLD, ADPGK, MLEC, GLO1	225	206	18082	3.12095	1	0.724573	20.8533
UP_KEYWORDS	Acetylation	50	17.3611	0.015279	LDHB, CYB5R4, LXN, ZMAT2, SAE1, PTTG1, COX5B, ACSF2, CTNNBL1, SLC1A5, CASP7, HADH, TOP2A, ACAA2, CRYAB, PADI2, ECT2, ATG4C, HBB-BT, RPS11, EIF2AK2, DYNLT1A, HACD3, MAPKAPK3, HMGCS1, AASS, SESN2, ITGB1, CDC37, PSMB4, NDRG3, RPL31, PLIN3, FASN, HSPE1, GLO1, FH1, CAR2, PDCD10, IKZF2, FADS1, ALYREF, GINS4, TSN, 2810417H13RIK, RPS3A1, CORO1C, POLD3, MYO10, PSMC4	263	3125	22680	1.37977	0.977351	0.199727	18.0871
GOTERM_MF_DIRECT	GO:0051082~unfolded protein binding	5	1.73611	0.0153524	CRYAB, SCG5, HSPE1, DNAJA4, CDC37	223	75	17446	5.21555	0.998824	0.618502	19.6278
INTERPRO	IPR018363:CD59 antigen, conserved site	3	1.04167	0.0156267	LY6A, PLAUR, LY6C2	250	16	20594	15.4455	0.999949	0.561438	20.8693
UP_KEYWORDS	Lipid transport	5	1.73611	0.0169917	STARD4, LDLR, STARD6, ATP10A, PLTP	263	85	22680	5.07269	0.985241	0.208808	19.9141
UP_KEYWORDS	Cytoplasm	66	22.9167	0.0182529	LDHB, LXN, RNF216, IFI44L, PTTG1, CASP7, ETAA1, CEP290, GBP5, IFT80, LIMK1, CRYAB, PADI2, IFI44, STXBP4, PRKCE, ECT2, BOLL, FRY, ATG4C, RFK, ADK, GUCY1B3, 1110004E09RIK, EIF2AK2, DYNLT1A, SNRPE, GBP2, SRP9, BBS4, MAPKAPK3, HMGCS1, NLRP1A, SESN2, CDC37, GPD1L, PSMB4, RGS10, FAM213A, PLIN3, FASN, IIGP1, CAMK2B, FH1, NEDD4L, CAR2, MARS, ERCC2, ALKBH6, PDCD10, MAP2K1, BBOF1, ALYREF, GINS4, SFI1, TSN,…	263	4404	22680	1.29236	0.989238	0.212199	21.2353
UP_KEYWORDS	Immunity	11	3.81944	0.0186182	H60B, CD55, GBP5, H2-OA, CD55B, TLR1, H2-OB, IIGP1, MR1, EIF2AK2, PRKCE	263	401	22680	2.36557	0.990179	0.206389	21.6143
KEGG_PATHWAY	mmu04672:Intestinal immune network for IgA production	4	1.38889	0.0186423	CCR9, H2-OA, ICOS, H2-OB	105	42	7720	7.00227	0.982174	0.634604	21.2174
UP_KEYWORDS	Metal-binding	53	18.4028	0.0188711	ZFP971, CYB5R4, IMPAD1, LTN1, PLEKHM3, ACVRL1, ADCY7, ATP10A, ZMAT2, RNF216, RPS27L, COX5B, TRIM12C, TRIM5, TOP2A, NT5E, GM4724, CRYAB, LIMK1, PRKCE, SP140, MAN2A2, RFK, ADK, PDE5A, ZFP965, GUCY1B3, HBB-BT, CYP51, FTL1, ADPGK, ZFP68, ITGB1, GM14403, ZFP950, TRIM30D, GLO1, GALNT11, DNAJA4, CAR2, ERCC2, ALKBH6, ZFP605, IKZF2, SYT11, GM14296, ZFP940, FRRS1, HBA-A2, AFP, SH3RF3, SP6, RCN1	263	3395	22680	1.34624	0.990783	0.200025	21.8757
INTERPRO	IPR007743:Interferon-inducible GTPase	3	1.04167	0.0196112	IIGP1, GM4951, IRGC1	250	18	20594	13.7293	0.999996	0.615874	25.4981
GOTERM_BP_DIRECT	GO:0007568~aging	7	2.43056	0.020866	PPP1R9B, LITAF, HMGCR, CRYAB, CASP7, FADS1, ERCC2	225	173	18082	3.25174	1	0.82389	28.7666
UP_SEQ_FEATURE	domain:UPAR/Ly6 3	2	0.694444	0.0228532	CD177, PLAUR	208	2	18012	86.5962	1	0.80679	29.1395
GOTERM_MF_DIRECT	GO:0019901~protein kinase binding	12	4.16667	0.0233989	CCNE2, TRIM5, RAB11FIP2, ACVRL1, PDCD10, MAP2K1, QARS, CAMK2B, PRKCE, ITGB1, CDC37, TRIM12C	223	434	17446	2.16313	0.999967	0.724838	28.4223
INTERPRO	IPR024644:Interferon-induced protein 44 family	2	0.694444	0.0240362	IFI44L, IFI44	250	2	20594	82.376	1	0.664242	30.3422
KEGG_PATHWAY	mmu04612:Antigen processing and presentation	5	1.73611	0.0243969	H2-OA, H2-T9, LGMN, H2-OB, H2-Q6	105	82	7720	4.48316	0.994936	0.65255	26.8757
UP_KEYWORDS	Fatty acid biosynthesis	4	1.38889	0.0245302	HACD3, FADS1, FASN, DEGS1	263	54	22680	6.38783	0.997779	0.242486	27.5176
GOTERM_BP_DIRECT	GO:0002587~negative regulation of antigen processing and presentation of peptide antigen via MHC class II	2	0.694444	0.0246232	H2-OA, H2-OB	225	2	18082	80.3644	1	0.852864	33.0387
GOTERM_CC_DIRECT	GO:1990462~omegasome	2	0.694444	0.0250679	TRIM5, TRIM12C	249	2	19662	78.9639	0.999332	0.599061	28.6191
GOTERM_BP_DIRECT	GO:0032874~positive regulation of stress-activated MAPK cascade	3	1.04167	0.0250687	PDCD10, HMGCR, EIF2AK2	225	20	18082	12.0547	1	0.839513	33.5289
GOTERM_BP_DIRECT	GO:0061512~protein localization to cilium	3	1.04167	0.0274848	BBS4, TULP4, ATP6V1D	225	21	18082	11.4806	1	0.84896	36.1299
GOTERM_CC_DIRECT	GO:0005697~telomerase holoenzyme complex	3	1.04167	0.0284219	SNRPE, NOP10, TERC	249	21	19662	11.2806	0.999752	0.602545	31.8122
UP_KEYWORDS	Isopeptide bond	19	6.59722	0.0286119	IKZF2, HMGCR, ZMAT2, RNF216, ITGB1, 2810417H13RIK, RPS3A1, POLD3, FANCI, PLIN3, INSIG1, FASN, ETAA1, SPEF2, SUPT7L, 1110004E09RIK, MKL2, EIF2AK2, TOP2A	263	953	22680	1.71929	0.999208	0.26691	31.3508
GOTERM_CC_DIRECT	GO:0009986~cell surface	15	5.20833	0.0290626	H2-Q4, ACVRL1, LDLR, CRYAB, H2-Q6, ITGB1, CCR9, CD55, CD55B, AQP11, NOTCH4, KLRB1F, CLDND1, KCNH2, NT5E	249	629	19662	1.88308	0.999795	0.572331	32.4069
GOTERM_CC_DIRECT	GO:0022627~cytosolic small ribosomal subunit	4	1.38889	0.0292493	HBA-A2, RPS27L, RPS11, RPS3A1	249	53	19662	5.95954	0.999806	0.540319	32.5793
GOTERM_MF_DIRECT	GO:0031072~heat shock protein binding	4	1.38889	0.0298884	LIMK1, PTTG1, DNAJA4, CDC37	223	53	17446	5.90439	0.999998	0.770076	34.8546
KEGG_PATHWAY	mmu01100:Metabolic pathways	26	9.02778	0.030735	CYP51, SGSH, LDHB, IMPAD1, ADPGK, HMGCR, HMGCS1, ST8SIA1, AASS, QARS, COX5B, FASN, FH1, HADH, GALNT11, NT5E, AGPAT2, DHCR24, ACAA2, ATP6V1D, POLD3, MAN2A2, RFK, ADK, QPRT, DEGS1	105	1278	7720	1.49579	0.998745	0.671564	32.6729
UP_KEYWORDS	Iron	10	3.47222	0.0309198	FRRS1, ALKBH6, CYP51, HBA-A2, CYB5R4, FTL1, SFXN3, GUCY1B3, HBB-BT, ERCC2	263	375	22680	2.29962	0.999559	0.275252	33.4345
GOTERM_CC_DIRECT	GO:0005737~cytoplasm	99	34.375	0.0315896	LDHB, IMPAD1, RNF216, PTTG1, AQP11, CEP290, HADH, GBP5, CRYAB, CST3, IFI44, BOLL, FRY, CEP350, RFK, ZWINT, RPS11, EIF2AK2, SNRPE, GBP2, BBS4, LITAF, HACD3, HMGCS1, MAPKAPK3, SESN2, ITGB1, CDC37, CHIL5, GPD1L, PSMB4, NDRG3, FAM213A, IIGP1, HSPE1, FH1, MAP2K1, SYT11, GINS4, TSN, 2810417H13RIK, RPS3A1, DOCK4, CORO1C, TULP4, MYO10, PSMC4, HOPX, QPRT, BTBD11, CYB5R4, LXN, QARS, IFI44L, TRIM12C, CD96, …	249	6631	19662	1.17892	0.999903	0.537164	34.7062
UP_KEYWORDS	Nucleotide-binding	30	10.4167	0.0324883	ACVRL1, ADCY7, ATP10A, MAPKAPK3, QARS, NLRP1A, ACSF2, IIGP1, RAB6B, CAMK2B, TOP2A, NT5E, IRGC1, DDX43, MARS, ERCC2, GBP8, GBP7, GBP5, MAP2K1, LIMK1, PRKCE, MYO10, PSMC4, RFK, ADK, PDE5A, GUCY1B3, EIF2AK2, GBP2	263	1754	22680	1.47496	0.999704	0.277468	34.8172
KEGG_PATHWAY	mmu05332:Graft-versus-host disease	4	1.38889	0.0326005	H2-OA, H2-T9, H2-OB, H2-Q6	105	52	7720	5.65568	0.999169	0.636963	34.2967
UP_SEQ_FEATURE	domain:UPAR/Ly6 2	2	0.694444	0.0340842	CD177, PLAUR	208	3	18012	57.7308	1	0.891329	40.3514
UP_KEYWORDS	Polymorphism	7	2.43056	0.0349123	LY6A, CYB5R4, STARD4, NLRP1A, HBB-BT, KCNH2, CD72	263	209	22680	2.88828	0.99984	0.28554	36.9018
GOTERM_MF_DIRECT	GO:0043177~organic acid binding	2	0.694444	0.0376934	HBA-A2, HMGCS1	223	3	17446	52.1555	1	0.81273	41.8783
UP_SEQ_FEATURE	domain:UPAR/Ly6	3	1.04167	0.0382177	LY6A, LY6E, LY6C2	208	27	18012	9.62179	1	0.896396	44.0436
INTERPRO	IPR008978:HSP20-like chaperone	3	1.04167	0.0391147	CYB5R4, HACD3, CRYAB	250	26	20594	9.50492	1	0.811845	44.7319
KEGG_PATHWAY	mmu05330:Allograft rejection	4	1.38889	0.0393561	H2-OA, H2-T9, H2-OB, H2-Q6	105	56	7720	5.2517	0.999814	0.658378	39.8801
GOTERM_BP_DIRECT	GO:0045859~regulation of protein kinase activity	3	1.04167	0.040859	CCNYL1, ECT2, CDC37	225	26	18082	9.27282	1	0.930901	48.8841
INTERPRO	IPR000008:C2 calcium-dependent membrane targeting	6	2.08333	0.0415533	RAB11FIP2, SYT11, SYT14, DNAJC6, NEDD4L, PRKCE	250	156	20594	3.16831	1	0.810965	46.7801
GOTERM_BP_DIRECT	GO:0006694~steroid biosynthetic process	4	1.38889	0.0415987	CYP51, HMGCR, HMGCS1, DHCR24	225	62	18082	5.1848	1	0.924104	49.5146
UP_KEYWORDS	Endoplasmic reticulum	19	6.59722	0.0416162	CYP51, CYB5R4, CRELD2, HACD3, HMGCR, FADS1, ATP10A, TMEM64, TMED4, SDF2L1, MLEC, INSIG1, IIGP1, MR1, ERO1L, AGPAT2, RCN1, DHCR24, DEGS1	263	997	22680	1.64341	0.999971	0.321103	42.3514
GOTERM_CC_DIRECT	GO:0005829~cytosol	32	11.1111	0.0422093	DENND5A, HMGCS1, QARS, SAE1, CDC37, RGS10, PSMB4, STARD4, AQP11, CASP7, CEP290, RAB6B, CAMK2B, FH1, DNAJA4, CAR2, MARS, DHCR24, PDCD10, MAP2K1, MUP1, CRYAB, PRKCE, RPS3A1, DOCK4, MYO10, ATG4C, ADK, PDE5A, SP6, 1110004E09RIK, SNRPE	249	1784	19662	1.41639	0.999996	0.615344	43.6002
GOTERM_MF_DIRECT	GO:0003824~catalytic activity	12	4.16667	0.0432549	MAN2A2, ACAA2, LDHB, UEVLD, PDE5A, FASN, HMGCS1, AASS, QPRT, FH1, ACSF2, DHCR24	223	479	17446	1.95991	1	0.826686	46.4465
UP_KEYWORDS	Ubl conjugation	26	9.02778	0.0432877	LTN1, LDLR, HMGCR, ZMAT2, RNF216, PTTG1, ITGB1, FANCI, PLIN3, INSIG1, FASN, ETAA1, CEP290, SUPT7L, NEDD4L, MKL2, TOP2A, ERCC2, IKZF2, LIMK1, SYT11, 2810417H13RIK, RPS3A1, POLD3, IRF6, EIF2AK2	263	1505	22680	1.48979	0.999981	0.322124	43.6408
UP_SEQ_FEATURE	domain:UPAR/Ly6 1	2	0.694444	0.0451867	CD177, PLAUR	208	4	18012	43.2981	1	0.915085	49.7898
UP_KEYWORDS	Signal	65	22.5694	0.0460114	SGSH, TRAV3N-3, B430306N03RIK, ACVRL1, ART2B, LDLR, LGMN, TLR1, 1110032F04RIK, H60B, CD96, AQP11, FANCI, RLN3, ITIH5, NT5E, AGPAT2, DHCR24, TMIE, GM11127, CST3, TNFRSF14, TRAV4D-4, PLAUR, DHRS7, AMIGO2, CD55B, H2-OA, H2-T9, MLEC, H2-OB, CTSE, CRELD2, ADPGK, ITGB1, CHIL5, LY6A, IL17D, TMED4, PRRG4, LY6E, CD177, ICOS, IMPG2, H2-T3-LIKE, TRBV1, SCG5, MR1, ERO1L, MAML3, PLTP, H2-Q4, MUP1, H2-Q6, LY6C…	263	4543	22680	1.23384	0.999991	0.32939	45.6849
KEGG_PATHWAY	mmu00062:Fatty acid elongation	3	1.04167	0.0473625	ACAA2, HACD3, HADH	105	26	7720	8.48352	0.999969	0.684538	45.9301
UP_KEYWORDS	Heme	6	2.08333	0.048758	FRRS1, CYP51, HBA-A2, CYB5R4, GUCY1B3, HBB-BT	263	171	22680	3.02582	0.999995	0.336278	47.6767
GOTERM_BP_DIRECT	GO:0002376~immune system process	10	3.47222	0.0496628	H60B, CD55, H2-L, GBP5, CD55B, TLR1, IIGP1, MR1, EIF2AK2, PRKCE	225	383	18082	2.09829	1	0.946954	55.9308
GOTERM_MF_DIRECT	GO:0031720~haptoglobin binding	2	0.694444	0.0499408	HBA-A2, HBB-BT	223	4	17446	39.1166	1	0.844544	51.4963
UP_KEYWORDS	Transport	31	10.7639	0.0501659	BBS4, LDLR, SLC15A2, ATP10A, SFXN3, SLC1A5, TMED4, STARD4, AQP11, STARD6, PLIN3, CEP290, RAB6B, SCG5, ERO1L, PLTP, FADS1, ALYREF, ABCG3, ATP6V1D, ECT2, FRRS1, HBA-A2, RAB11FIP2, MYO10, CCDC109B, ATG4C, HBB-BT, KCNH2, SLC14A1, DYNLT1A	263	1901	22680	1.40626	0.999997	0.335302	48.6713
INTERPRO	IPR027417:P-loop containing nucleoside triphosphate hydrolase	18	6.25	0.050235	GBP8, GBP7, GBP5, SLFN8, NLRP1A, IFI44, IFI44L, ABCG3, MYO10, PSMC4, SPEF2, IIGP1, RAB6B, GM4951, GBP2, IRGC1, DDX43, ERCC2	250	909	20594	1.63121	1	0.851025	53.5116
KEGG_PATHWAY	mmu04940:Type I diabetes mellitus	4	1.38889	0.0507113	H2-OA, H2-T9, H2-OB, H2-Q6	105	62	7720	4.74347	0.999985	0.67166	48.29
GOTERM_MF_DIRECT	GO:0003924~GTPase activity	7	2.43056	0.0512752	GBP8, GBP7, GBP5, IIGP1, GM4951, GBP2, IRGC1	223	209	17446	2.62025	1	0.828873	52.4496
GOTERM_MF_DIRECT	GO:0008022~protein C-terminus binding	7	2.43056	0.0512752	HESX1, PPP1R9B, MAP2K1, SAE1, TOP2A, CDC37, ERCC2	223	209	17446	2.62025	1	0.828873	52.4496
GOTERM_BP_DIRECT	GO:0071346~cellular response to interferon-gamma	4	1.38889	0.0522693	GBP8, GBP7, GBP5, GBP2	225	68	18082	4.72732	1	0.947532	57.8354
GOTERM_BP_DIRECT	GO:0042832~defense response to protozoan	3	1.04167	0.0529645	GBP7, IIGP1, GBP2	225	30	18082	8.03644	1	0.942273	58.3303
GOTERM_BP_DIRECT	GO:0009791~post-embryonic development	5	1.73611	0.0534092	IMPAD1, ZFP950, TMTC3, TERC, ERCC2	225	114	18082	3.52476	1	0.936173	58.6439
UP_KEYWORDS	Golgi apparatus	15	5.20833	0.05547	MAN2A2, GLIPR2, DENND5A, IMPAD1, PDCD10, GBP5, LDLR, TLR1, ST8SIA1, IIGP1, RAB6B, GALNT11, DYNLT1A, GBP2, DHCR24	263	753	22680	1.71784	0.999999	0.355132	52.264
GOTERM_BP_DIRECT	GO:0035058~nonmotile primary cilium assembly	3	1.04167	0.056167	BBS4, IFT80, CEP290	225	31	18082	7.7772	1	0.937781	60.5401
BIOCARTA	m_s1pPathway:SREBP control of lipid synthesis	2	0.694444	0.058361	LDLR, HMGCS1	12	7	1289	30.6905	0.991353	0.991353	47.149
GOTERM_BP_DIRECT	GO:0098869~cellular oxidant detoxification	2	0.694444	0.0604308	HBA-A2, HBB-BT	225	5	18082	32.1458	1	0.943575	63.312
GOTERM_BP_DIRECT	GO:0045143~homologous chromosome segregation	2	0.694444	0.0604308	MLH1, PTTG1	225	5	18082	32.1458	1	0.943575	63.312
GOTERM_BP_DIRECT	GO:0060271~cilium morphogenesis	6	2.08333	0.0604499	BBS4, IFT80, SPEF2, CEP290, GALNT11, ATP6V1D	225	170	18082	2.83639	1	0.937034	63.324
KEGG_PATHWAY	mmu04114:Oocyte meiosis	5	1.73611	0.0607732	CCNE2, ADCY7, MAP2K1, CAMK2B, PTTG1	105	110	7720	3.34199	0.999999	0.704701	54.822
KEGG_PATHWAY	mmu05168:Herpes simplex infection	7	2.43056	0.0613784	H2-OA, H2-T9, ALYREF, H2-OB, TNFRSF14, EIF2AK2, H2-Q6	105	208	7720	2.47436	0.999999	0.676842	55.1895
GOTERM_CC_DIRECT	GO:0031838~haptoglobin-hemoglobin complex	2	0.694444	0.0615009	HBA-A2, HBB-BT	249	5	19662	31.5855	1	0.729028	56.9546
GOTERM_MF_DIRECT	GO:0047485~protein N-terminus binding	5	1.73611	0.0624134	HESX1, PDCD10, MAP2K1, ZWINT, ERCC2	223	117	17446	3.3433	1	0.865614	59.7542
GOTERM_BP_DIRECT	GO:0006633~fatty acid biosynthetic process	4	1.38889	0.064123	HACD3, FADS1, FASN, DEGS1	225	74	18082	4.34402	1	0.940989	65.5637
GOTERM_CC_DIRECT	GO:0097060~synaptic membrane	3	1.04167	0.0647924	CRYAB, ITGB1, NT5E	249	33	19662	7.17853	1	0.723666	58.9168
KEGG_PATHWAY	mmu04514:Cell adhesion molecules (CAMs)	6	2.08333	0.0672349	H2-OA, H2-T9, ICOS, H2-OB, H2-Q6, ITGB1	105	162	7720	2.7231	1	0.682016	58.6065
UP_KEYWORDS	Disulfide bond	46	15.9722	0.0677833	CRELD2, ACVRL1, ART2B, LDLR, LGMN, TLR1, ST8SIA1, CXCR1, CD72, ITGB1, LY6A, CD96, PRRG4, LY6E, ICOS, RLN3, IMPG2, TRBV1, GLO1, SCG5, MR1, ERO1L, GALNT11, NT5E, PLTP, H2-Q4, MUP1, GM11127, CST3, H2-Q6, PLAUR, LY6C2, TRDN, MAN2A2, CCR9, AFP, AMIGO2, CD55, H2-OA, CD55B, H2-T9, NOTCH4, H2-OB, CTSE, KLRB1F, IGFBP4	263	3124	22680	1.2698	1	0.407399	59.7283
UP_KEYWORDS	Ribonucleoprotein	8	2.77778	0.0681558	RPL31, RPS27L, RPS11, SNRPE, NOP10, SRP9, RPS3A1, MRPL35	263	308	22680	2.23989	1	0.399947	59.9363
GOTERM_CC_DIRECT	GO:0000139~Golgi membrane	10	3.47222	0.0703255	MAN2A2, GLIPR2, DENND5A, PDCD10, GBP5, RAB6B, GALNT11, PRKCE, GBP2, DHCR24	249	403	19662	1.9594	1	0.730874	62.03
KEGG_PATHWAY	mmu05320:Autoimmune thyroid disease	4	1.38889	0.0703683	H2-OA, H2-T9, H2-OB, H2-Q6	105	71	7720	4.14219	1	0.672199	60.3345
KEGG_PATHWAY	mmu04976:Bile secretion	4	1.38889	0.0703683	ADCY7, LDLR, HMGCR, CAR2	105	71	7720	4.14219	1	0.672199	60.3345
INTERPRO	IPR006571:TLDc	2	0.694444	0.0703959	IFI44, OXR1	250	6	20594	27.4587	1	0.921665	66.2041
GOTERM_MF_DIRECT	GO:0051087~chaperone binding	4	1.38889	0.0705261	SDF2L1, HSPE1, DNAJA4, CDC37	223	75	17446	4.17244	1	0.880667	64.4027
GOTERM_BP_DIRECT	GO:0048858~cell projection morphogenesis	2	0.694444	0.0720734	CAMK2B, 1110004E09RIK	225	6	18082	26.7881	1	0.954053	69.9798
GOTERM_BP_DIRECT	GO:0019674~NAD metabolic process	2	0.694444	0.0720734	GPD1L, LDHB	225	6	18082	26.7881	1	0.954053	69.9798
GOTERM_BP_DIRECT	GO:0008611~ether lipid biosynthetic process	2	0.694444	0.0720734	FAR1, FASN	225	6	18082	26.7881	1	0.954053	69.9798
GOTERM_BP_DIRECT	GO:0046474~glycerophospholipid biosynthetic process	2	0.694444	0.0720734	FAR1, AGPAT2	225	6	18082	26.7881	1	0.954053	69.9798
GOTERM_BP_DIRECT	GO:0045602~negative regulation of endothelial cell differentiation	2	0.694444	0.0720734	ACVRL1, NOTCH4	225	6	18082	26.7881	1	0.954053	69.9798
GOTERM_BP_DIRECT	GO:0070508~cholesterol import	2	0.694444	0.0720734	STARD4, LDLR	225	6	18082	26.7881	1	0.954053	69.9798
GOTERM_CC_DIRECT	GO:0005622~intracellular	28	9.72222	0.0737015	ZFP971, ADCY7, ZFP68, RASGEF1B, SLFN8, RPS27L, GM14403, LY6A, CHIC1, ZFP950, RPL31, TRIM30D, RAB6B, ERO1L, DDX43, MRPL35, GM4724, ZFP605, GM14296, RPS3A1, DOCK4, ZFP940, TULP4, H2-OB, ZFP965, GUCY1B3, RPS11, KCNH2	249	1599	19662	1.38273	1	0.726648	63.8208
GOTERM_BP_DIRECT	GO:0006457~protein folding	5	1.73611	0.0749614	CRYAB, HSPE1, ERO1L, DNAJA4, CDC37	225	128	18082	3.13924	1	0.95486	71.4479
UP_SEQ_FEATURE	region of interest:Substrate binding	5	1.73611	0.0750301	GPD1L, IMPAD1, QPRT, FH1, NT5E	208	138	18012	3.13754	1	0.9785	68.7167
UP_SEQ_FEATURE	domain:VIT	2	0.694444	0.0777378	VWA5A, ITIH5	208	7	18012	24.7418	1	0.975263	70.0537
UP_KEYWORDS	Magnesium	11	3.81944	0.0815201	IMPAD1, ACVRL1, ADCY7, RFK, ADPGK, ADK, ATP10A, PDE5A, ITGB1, TOP2A, ERCC2	263	521	22680	1.82072	1	0.449911	66.7756
INTERPRO	IPR001236:Lactate/malate dehydrogenase, N-terminal	2	0.694444	0.0816389	LDHB, UEVLD	250	7	20594	23.536	1	0.94009	71.7949
INTERPRO	IPR022383:Lactate/malate dehydrogenase, C-terminal	2	0.694444	0.0816389	LDHB, UEVLD	250	7	20594	23.536	1	0.94009	71.7949
INTERPRO	IPR001557:L-lactate/malate dehydrogenase	2	0.694444	0.0816389	LDHB, UEVLD	250	7	20594	23.536	1	0.94009	71.7949
BIOCARTA	m_DNAfragmentPathway:Apoptotic DNA fragmentation and tissue homeostasis	2	0.694444	0.082411	CASP7, TOP2A	12	10	1289	21.4833	0.99888	0.966534	59.8304
INTERPRO	IPR001909:Krueppel-associated box	9	3.125	0.083184	ZFP971, GM4724, ZFP940, ZFP950, ZFP605, ZFP68, ZFP965, GM14296, GM14403	250	373	20594	1.98762	1	0.934588	72.492
GOTERM_BP_DIRECT	GO:0051280~negative regulation of release of sequestered calcium ion into cytosol	2	0.694444	0.0835724	TRDN, PRKCE	225	7	18082	22.9613	1	0.965061	75.436
GOTERM_BP_DIRECT	GO:0006084~acetyl-CoA metabolic process	2	0.694444	0.0835724	ACAA2, FASN	225	7	18082	22.9613	1	0.965061	75.436
KEGG_PATHWAY	mmu04145:Phagosome	6	2.08333	0.0853328	H2-OA, H2-T9, H2-OB, H2-Q6, ATP6V1D, ITGB1	105	174	7720	2.5353	1	0.719874	67.7078
GOTERM_MF_DIRECT	GO:0008329~signaling pattern recognition receptor activity	2	0.694444	0.0857598	TRIM5, TRIM12C	223	7	17446	22.3523	1	0.913125	71.8124
GOTERM_MF_DIRECT	GO:0008494~translation activator activity	2	0.694444	0.0857598	RPS27L, BOLL	223	7	17446	22.3523	1	0.913125	71.8124
SMART	SM00239:C2	5	1.73611	0.0857779	RAB11FIP2, SYT11, SYT14, NEDD4L, PRKCE	140	125	10425	2.97857	0.999997	0.986086	65.4267
UP_SEQ_FEATURE	metal ion-binding site:Magnesium 2	3	1.04167	0.0908575	IMPAD1, ADCY7, ADK	208	44	18012	5.90428	1	0.982822	75.8103
UP_KEYWORDS	GTP-binding	8	2.77778	0.0910822	GBP8, GBP7, GBP5, IIGP1, RAB6B, GUCY1B3, GBP2, IRGC1	263	332	22680	2.07797	1	0.479303	70.989
GOTERM_BP_DIRECT	GO:0035458~cellular response to interferon-beta	3	1.04167	0.0914893	IIGP1, GM4951, GBP2	225	41	18082	5.88033	1	0.971807	78.6359
UP_KEYWORDS	Chromosome partition	3	1.04167	0.0916966	DSN1, PTTG1, ERCC2	263	44	22680	5.87971	1	0.472415	71.2421
UP_SEQ_FEATURE	disulfide bond	37	12.8472	0.0922594	CRELD2, ART2B, LDLR, TLR1, ST8SIA1, CXCR1, CD72, ITGB1, LY6A, CD96, PRRG4, LY6E, ICOS, RLN3, IMPG2, TRBV1, SCG5, H2-T3-LIKE, MR1, ERO1L, GALNT11, PLTP, H2-L, MUP1, CST3, H2-Q6, PLAUR, LY6C2, CCR9, AFP, AMIGO2, CD55, CD55B, NOTCH4, CTSE, KLRB1F, IGFBP4	208	2510	18012	1.27652	1	0.97918	76.3601
INTERPRO	IPR015955:Lactate dehydrogenase/glycoside hydrolase, family 4, C-terminal	2	0.694444	0.0927465	LDHB, UEVLD	250	8	20594	20.594	1	0.945564	76.461
UP_KEYWORDS	Zinc	32	11.1111	0.0931382	ZFP971, LTN1, PLEKHM3, ZMAT2, ZFP68, RPS27L, RNF216, COX5B, TRIM12C, GM14403, TRIM5, ZFP950, TRIM30D, GLO1, NT5E, DNAJA4, CAR2, GM4724, IKZF2, ZFP605, LIMK1, CRYAB, PRKCE, GM14296, SP140, ZFP940, MAN2A2, RFK, PDE5A, ZFP965, SH3RF3, SP6	263	2099	22680	1.31469	1	0.468951	71.828
KEGG_PATHWAY	mmu00230:Purine metabolism	6	2.08333	0.0935644	POLD3, ADCY7, ADK, PDE5A, GUCY1B3, NT5E	105	179	7720	2.46449	1	0.731229	71.2033
INTERPRO	IPR007110:Immunoglobulin-like domain	17	5.90278	0.0936303	TRAV3N-3, H2-Q4, B430306N03RIK, H2-L, GM11127, TRAV4D-4, H2-Q6, TRAV14-1, IGSF23, AMIGO2, CD96, H2-OA, H2-T9, H2-OB, H2-T3-LIKE, TRBV1, MR1	250	920	20594	1.52217	1	0.939569	76.7995
GOTERM_BP_DIRECT	GO:0040016~embryonic cleavage	2	0.694444	0.0949295	TOP2A, ERCC2	225	8	18082	20.0911	1	0.972508	79.9007
GOTERM_BP_DIRECT	GO:0006810~transport	30	10.4167	0.0957517	BBS4, LDLR, ATP10A, SFXN3, SLC1A5, CHIC1, TMED4, STARD4, AQP11, STARD6, PLIN3, CEP290, RAB6B, SCG5, ERO1L, PLTP, FADS1, ALYREF, ABCG3, ATP6V1D, ECT2, FRRS1, AFP, RAB11FIP2, MYO10, CCDC109B, ATG4C, KCNH2, SLC14A1, DYNLT1A	225	1822	18082	1.32323	1	0.970303	80.1924
KEGG_PATHWAY	mmu00620:Pyruvate metabolism	3	1.04167	0.0966021	LDHB, GLO1, FH1	105	39	7720	5.65568	1	0.721647	72.4027
GOTERM_MF_DIRECT	GO:0046977~TAP binding	2	0.694444	0.0973982	H2-Q4, H2-Q6	223	8	17446	19.5583	1	0.927788	76.4778
GOTERM_BP_DIRECT	GO:0032496~response to lipopolysaccharide	6	2.08333	0.0982285	CD96, LITAF, MAPKAPK3, TNFRSF14, EIF2AK2, MGST2	225	197	18082	2.44765	1	0.969992	81.0474
GOTERM_BP_DIRECT	GO:0007059~chromosome segregation	4	1.38889	0.0985065	DSN1, PTTG1, TOP2A, ERCC2	225	89	18082	3.61189	1	0.967165	81.1411

## Sheet: notes
Column name	Description
Adj.P.Val	P-value after adjustment for multiple testing.
P.Val	Raw P-value
t	Moderated t-statistic
B	B-statistic or log-odds that the gene is differentially expressed
logFC	Log2-fold change between two experimental conditions
